# Supplementary material for: Performing in spite of starvation: How Saccharomyces cerevisiae maintains robust growth when facing famine zones in industrial bioreactors
Source: Microb Biotechnol. 2022 Dec 8;16(1):148–68. doi: 10.1111/1751-7915.14188 (PMC9803336; doi:10.1111/1751-7915.14188)
Supplement: Supplementary file 2 — Appendix S2 [file MBT2-16-148-s001.xlsx]

## Sheet: 1 design matrix
sample	time	replicate	sequencing_batch	library_batch	libseq*	condition
na_ref_1	na_0	BR1	S2	P1	LS2	steady state RS
na_ref_2	na_0	BR2	S1	P1	LS1	steady state RS
na_ref_3	na_0	BR3	S2	P2	LS4	steady state RS
na_4.5min_1	na_4.5	BR1	S1	P1	LS1	s-LSL
na_4.5min_2	na_4.5	BR2	S1	P1	LS1	s-LSL
na_4.5min_3	na_4.5	BR3	S1	P1	LS1	s-LSL
na_10min_1	na_10	BR1	S2	P1	LS2	s-LSL
na_10min_2	na_10	BR2	S1	P1	LS1	s-LSL
na_10min_3	na_10	BR3	S1	P1	LS1	s-LSL
na_20min_1	na_20	BR1	S2	P1	LS2	s-LSL
na_20min_2	na_20	BR2	S2	P2	LS4	s-LSL
na_20min_3	na_20	BR3	S2	P1	LS2	s-LSL
na_40min_1	na_40	BR1	S1	P1	LS1	s-LSL
na_40min_2	na_40	BR2	S1	P1	LS1	s-LSL
na_40min_3	na_40	BR3	S1	P1	LS1	s-LSL
na_60 min_1	na_60	BR1	S1	P1	LS1	s-LSL
na_60 min_2	na_60	BR2	S2	P2	LS4	s-LSL
na_60 min_3	na_60	BR3	S1	P1	LS1	s-LSL
na_120min_1	na_120	BR1	S1	P1	LS1	s-LSL
na_120min_2	na_120	BR2	S3	P2	LS5	s-LSL
na_120min_3	na_120	BR3	S2	P1	LS2	s-LSL
na_180min_1	na_180	BR1	S2	P2	LS4	s-LSL
na_180min_2	na_180	BR2	S3	P2	LS3	s-LSL
na_180min_3	na_180	BR3	S2	P1	LS2	s-LSL
a_0s_1	a_0	BR1	S1	P1	LS1	r-LSL
a_0s_2	a_0	BR2	S1	P1	LS1	r-LSL
a_0s_3	a_0	BR3	S1	P1	LS1	r-LSL
a_135s_1	a_2.25	BR1	S2	P1	LS2	r-LSL
a_135s_2	a_2.25	BR2	S1	P1	LS1	r-LSL
a_135s_3	a_2.25	BR3	S3	P2	LS5	r-LSL
a_270s_1	a_4.5	BR1	S1	P1	LS1	r-LSL
a_270s_2	a_4.5	BR2	S2	P2	LS4	r-LSL
a_270s_3	a_4.5	BR3	S1	P1	LS1	r-LSL
a_405s_1	a_6.75	BR1	S1	P1	LS1	r-LSL
a_405s_2	a_6.75	BR2	S1	P1	LS1	r-LSL
a_405s_3	a_6.75	BR3	S1	P1	LS1	r-LSL
*the parameters "sequencing_batch" and "library_batch" were merged to libseq to avoid linear relationships

## Sheet: 2 count table
Geneid	na_ref_1	na_ref_2	na_ref_3	na_4.5min_1	na_4.5min_2	na_4.5min_3	na_10min_1	na_10min_2	na_10min_3	na_20min_1	na_20min_2	na_20min_3	na_40min_1	na_40min_2	na_40min_3	na_60 min_1	na_60 min_2	na_60 min_3	na_120min_1	na_120min_2	na_120min_3	na_180min_1	na_180min_2	na_180min_3	a_0s_1	a_0s_2	a_0s_3	a_135s_1	a_135s_2	a_135s_3	a_270s_1	a_270s_2	a_270s_3	a_405s_1	a_405s_2	a_405s_3
YAL001C	3645	1707	4762	3110	2643	2096	3605	2443	2592	3170	3606	2445	2519	2041	2757	1940	4465	2208	2633	8942	3181	4052	1761	3749	2878	3183	3826	3039	3336	4626	2543	6131	3236	2069	2808	2496
YAL002W	3164	2147	5044	2559	2401	1970	3347	2375	2621	3074	3754	2754	2345	1848	2730	2072	3697	2101	2153	9088	2734	3646	3035	3005	2701	2487	2907	2724	2431	4015	2307	4601	2406	1881	2030	2136
YAL003W	34993	28181	70475	23716	23694	21069	33075	22195	28569	40206	56496	39911	30883	26504	38660	21714	44115	22414	26412	120785	33175	50015	39173	38142	38596	29614	35286	47322	32662	50475	47626	50480	30336	30674	20900	23108
YAL004W	0	0	0	0	0	0	0	0	0	0	0	0	0	0	0	0	0	0	0	0	0	0	0	0	0	0	0	0	0	0	0	0	0	0	0	0
YAL005C	27390	27947	81397	22512	24394	23710	42267	27141	39433	29269	56786	32623	17840	16330	27442	24767	56542	20400	19425	180678	26763	52979	87743	32934	9749	17469	20023	9647	17303	32911	8692	32935	16611	4841	14021	15063
YAL007C	3157	2626	6015	2350	2375	2142	3065	2031	2846	3137	3950	3434	2672	2408	3462	2293	5007	2202	2282	10822	3057	4851	4265	3691	2608	2441	3148	2778	2661	3964	3375	4203	2890	1914	1969	2153
YAL008W	3015	2127	4683	2732	2581	2023	3566	2547	2755	2716	3279	2419	2133	1967	2576	1962	4336	2176	2056	7157	2574	3483	1671	3426	1547	2063	2574	1401	2204	2900	1530	3542	2207	1058	2026	1777
YAL009W	1314	1032	2443	1112	1000	898	1404	897	1202	1300	1764	1356	1007	942	1327	755	1839	905	1042	4854	1217	1799	1302	1565	1126	1021	1367	1245	1173	1881	1398	2139	1272	1007	874	840
YAL010C	1474	1079	2760	1297	1175	1069	1640	1038	1268	1539	2076	1430	1165	1041	1419	897	2147	972	1099	5799	1321	2123	1626	1642	1493	1425	1632	1568	1419	2320	1661	2943	1544	916	1104	1219
YAL011W	2922	2107	5952	2176	2323	1972	3211	2075	2848	3068	5160	3696	2530	1923	2947	1850	3785	1775	2076	13324	2495	4140	6724	3082	3015	2638	3082	3787	3380	4957	4098	5173	2844	2277	1754	1899
YAL012W	15019	12872	35535	9216	9300	8733	19528	12456	18043	21263	34925	22215	14123	11613	18330	9252	18069	8143	9987	64525	14211	21127	23504	15664	24761	15633	18437	34841	18382	31568	31856	29542	14824	16520	8791	10081
YAL013W	2869	2044	5606	2656	2645	2282	3168	2145	2577	3145	4518	3001	2215	1800	2821	1981	3739	1883	1924	11263	2634	3974	4189	2926	2833	2467	3050	3525	2896	4530	3745	5802	3292	2000	2520	2416
YAL014C	1671	1266	3139	1265	1285	1172	1693	1192	1461	1530	2393	1544	1214	959	1499	973	2033	1016	1025	5983	1313	2204	2115	1617	1472	1315	1612	1660	1402	2352	1763	2729	1530	877	1152	1178
YAL015C	2218	1853	5004	1961	1831	1723	2648	1782	2113	2396	3740	2340	1966	1778	2395	1631	4058	1813	1690	11560	2309	3901	3575	2716	2207	2143	2432	2633	2171	3825	2729	4208	2317	1663	1778	1805
YAL016C-A	0	0	1	0	1	0	0	0	0	0	1	0	1	1	3	1	2	0	0	5	0	1	1	1	0	1	0	0	0	0	0	2	3	0	0	0
YAL016C-B	373	256	729	251	286	295	464	323	450	211	377	275	227	187	319	286	664	222	183	1681	268	533	770	379	169	230	285	142	225	478	183	364	230	100	207	174
YAL016W	8481	6811	14812	7871	7706	6304	9958	7019	8016	7745	10277	7293	6402	5593	7169	5392	12773	6121	6508	26812	8674	11043	7005	10202	6028	6761	7910	5833	6648	9729	6394	13486	7544	4670	6537	6031
YAL017W	4764	3059	6565	4472	4119	3042	6056	4072	4241	3935	4114	3067	3024	2779	3356	3419	5842	3704	3394	11231	3806	5047	3322	4632	2827	4050	5003	2404	3602	4879	1940	6151	3255	2036	3837	4033
YAL018C	22	26	43	32	17	25	34	35	25	32	36	19	25	16	21	15	45	23	24	120	27	54	42	36	9	11	16	26	19	52	23	43	16	10	12	12
YAL019W	3013	1539	4134	2252	2109	1625	2481	1714	1731	3502	3784	3001	2697	2031	2720	1412	2881	1878	2308	8168	2530	3443	2276	2958	4448	2705	3277	5714	3443	5153	5097	5715	3297	3273	1931	1898
YAL019W-A	56	37	71	84	58	42	45	37	59	61	77	54	62	51	73	24	68	37	44	150	54	61	54	68	79	57	67	67	57	75	66	120	71	36	35	27
YAL020C	539	411	1318	434	427	388	649	388	562	574	869	580	409	345	576	371	886	348	340	2767	492	848	960	626	528	412	491	655	478	866	722	1037	578	426	357	415
YAL021C	4687	3631	8799	4020	4079	3771	4958	3330	4066	5283	6769	4577	3269	2775	4362	3205	4991	3224	3188	15282	4143	5227	6089	4607	4894	3799	5053	5675	4120	6761	5210	8594	4189	3186	3459	3498
YAL022C	2271	1760	4556	1856	1790	1653	2295	1455	1861	2367	3458	2379	1809	1711	2446	1345	3335	1616	1558	8966	2016	3152	2546	2557	2544	2125	2548	2871	2249	3837	2813	4313	2428	1782	1697	1888
YAL023C	9769	7972	18151	8140	7770	6639	9779	6296	7570	10314	12859	9679	7332	5980	9635	6425	11327	5938	6603	27407	8601	10984	8863	9459	9378	8282	10336	10749	8882	14045	10216	16371	9156	6250	6834	7188
YAL024C	1586	848	2393	1320	1135	1092	1547	1069	1260	1767	2106	1481	1204	1001	1485	1086	1909	1144	1215	5522	1398	1939	1823	1523	2044	1330	1632	2802	1709	2797	2021	3027	1471	1334	1060	1071
YAL025C	3464	2110	6305	2093	2346	1924	3995	2758	3382	5060	6882	5159	4223	3768	4695	1815	4272	2134	3136	15290	3620	5153	5087	4248	7996	3583	4441	12388	4973	7000	9858	6549	3435	6065	1410	1775
YAL026C	3625	2157	4552	2794	2573	1927	3304	2146	2137	3496	3380	2809	2918	2211	2796	1997	3785	2377	2637	9142	3103	3871	2449	3686	3704	2928	3450	4036	3295	4622	3540	4901	2824	2417	2467	2337
YAL026C-A	6	12	48	7	18	11	13	4	14	28	29	16	3	9	9	16	42	9	6	116	17	36	61	9	6	6	4	10	14	27	11	28	10	4	6	4
YAL027W	964	641	1579	770	760	613	1038	651	721	876	1153	703	745	680	856	557	1567	688	723	3047	831	1318	579	1080	668	887	954	753	801	1345	714	1864	851	448	781	658
YAL028W	796	586	1333	838	801	680	990	668	721	553	782	577	529	365	589	473	1180	549	474	2675	674	910	979	781	339	597	588	321	447	661	266	967	515	185	642	667
YAL029C	4387	2514	6943	3563	3370	2559	4289	2926	3098	4585	5905	4033	3869	3058	4149	2590	5602	2886	3281	15017	4089	5548	4637	4705	7427	4564	5639	9721	5465	8198	8594	9331	5281	4968	3726	3599
YAL030W	2201	2081	5413	2015	2102	1780	2930	2051	2564	2314	4150	2531	1697	1611	2413	1742	3712	1567	1643	12800	1946	3880	4957	2480	969	1572	1795	1092	1465	2610	1339	3440	1343	659	1182	1138
YAL031C	1948	1369	3205	1650	1595	1340	2053	1349	1560	2070	2520	1655	1461	1113	1728	1143	2290	1285	1359	6609	1732	2421	2151	1940	1666	1644	2054	1860	1765	2565	1937	3667	1874	1420	1626	1432
YAL031W-A	12	2	12	11	5	7	11	10	21	9	3	5	5	8	5	8	16	10	9	37	7	6	5	9	10	14	10	7	11	20	2	14	7	6	15	7
YAL032C	2082	1563	4414	1718	1879	1613	2299	1546	1825	2310	3362	1976	1725	1544	2108	1312	2716	1409	1425	9563	1866	3298	3107	2385	2278	1959	2500	2582	2161	3761	2807	4495	2193	1774	1680	1685
YAL033W	689	459	1096	503	492	339	510	386	498	617	860	623	594	482	691	378	1059	333	471	2428	639	794	453	741	636	510	647	787	580	910	884	1209	654	556	446	402
YAL034C	4298	3727	8229	5141	5190	4391	6373	4691	5123	3341	5031	3229	2603	2381	3502	3264	6874	3373	2834	16232	3650	5714	5667	4302	1567	2363	2749	1705	2104	3098	1934	5706	2795	1104	3151	2758
YAL034C-B	187	80	394	138	145	129	190	137	209	228	362	227	161	147	207	156	305	99	135	1365	173	302	563	162	187	156	187	219	121	436	355	401	161	132	109	102
YAL034W-A	501	402	1020	442	487	406	478	335	426	558	866	586	455	421	561	421	988	430	425	2358	567	832	905	655	499	610	601	622	554	1018	646	1198	636	430	430	385
YAL035W	27693	11905	41908	20750	21311	21030	28005	18645	25682	31998	48534	34435	24390	22203	31310	17501	31621	14370	20461	106724	26023	40252	54289	28598	30330	22412	26217	40248	26617	39033	40380	43858	23720	24376	16153	18415
YAL036C	4029	3217	6939	2974	3007	2217	4129	2388	3259	5038	5803	4709	3807	3324	4424	1769	3834	1824	3135	11331	3912	5014	3092	4575	6187	3714	4706	7683	4501	6784	7602	6760	4174	4505	2665	2680
YAL037C-A	3576	3732	9045	3344	3480	3091	4231	2880	4146	3356	5228	4341	2527	2595	3666	2547	5556	2372	2603	18488	3351	5889	9403	4417	1349	1579	1735	1689	1923	2655	1885	3114	1836	1032	1334	1290
YAL037C-B	44	60	124	27	56	40	80	54	38	58	84	39	39	23	47	31	95	18	29	399	39	65	203	46	15	18	41	20	23	38	30	70	27	11	16	16
YAL037W	404	332	984	306	384	347	466	360	430	468	694	534	383	354	456	338	933	387	347	2208	465	730	608	520	408	362	458	469	469	762	483	933	408	320	329	359
YAL038W	37691	29662	66634	31231	31793	27010	36861	27049	28116	34618	46497	29194	24003	21250	29722	21888	48019	23270	25935	129276	32907	45223	29267	37967	19009	18343	20705	19813	20089	28545	17987	41067	19926	11019	17576	15287
YAL039C	4379	3792	10482	3916	4015	3584	5826	3698	5098	4626	7845	4865	3572	3245	5110	3242	7736	3136	3113	23501	4079	6893	8452	5024	4175	3236	4149	5142	3555	5630	4531	6883	3588	2577	2598	2905
YAL040C	3130	2235	5065	3074	3125	2594	3310	2293	2486	3487	3801	2925	2248	1672	2664	2148	3711	2188	2045	8940	2648	3471	2967	2911	4357	2882	3394	5115	3662	5619	3486	6674	3506	2694	1982	2055
YAL041W	3550	2298	6300	2385	2334	1906	3756	2509	2680	3829	4702	3285	2558	2235	3318	1972	4273	2171	2489	11933	2974	4184	3349	3457	4073	3406	3967	4487	3276	5508	3830	5774	3283	2968	2487	2444
YAL042C-A	1	0	1	0	0	1	3	0	1	3	4	2	2	0	1	0	0	1	3	8	0	2	0	0	3	3	1	0	4	4	1	1	1	0	0	0
YAL042W	6424	5135	13497	5318	5456	4421	6518	4384	5651	6539	10177	6590	5451	4893	6628	4123	9357	4466	4882	27443	6080	9469	6977	7208	5678	5346	6366	6448	5450	9127	6711	11103	5962	4107	4529	4311
YAL043C	4348	3218	8790	3861	3442	3020	4109	2479	3351	4536	6629	4325	2997	2353	3839	2786	5150	2513	2824	15514	3685	5128	4772	4048	4217	3537	4186	4873	4021	7061	5152	9044	4740	2561	3343	3227
YAL044C	6855	5893	16094	5068	5222	4575	7981	5154	6535	7565	11283	7036	6391	5782	8278	5058	11765	5106	5126	33762	6668	11317	10237	8378	5451	4597	5224	5963	4390	8183	5790	8689	4355	4005	3281	3550
YAL044W-A	48	51	158	42	75	58	67	57	87	79	124	94	79	49	93	75	147	42	62	556	71	90	207	72	52	63	64	62	44	88	59	88	40	47	52	48
YAL045C	0	0	0	0	0	0	0	0	1	0	0	1	0	0	0	0	6	0	0	1	0	0	0	0	3	0	0	0	0	2	0	0	0	0	1	0
YAL046C	1878	1729	4807	1533	1469	1333	2212	1422	1930	1978	3559	2135	1695	1586	2428	1509	3513	1479	1313	11086	1830	3438	3980	2276	1565	1480	1629	1672	1681	2750	1733	3209	1578	1153	1065	1183
YAL047C	994	472	1573	749	698	594	857	609	707	969	1153	816	802	594	988	572	1346	580	582	3408	766	1217	1156	865	959	820	1051	1194	993	1499	1181	1794	1013	696	660	630
YAL047W-A	4	3	2	2	1	5	2	1	3	1	3	5	2	0	0	4	0	2	0	5	4	0	2	7	0	2	1	2	1	4	2	10	1	1	1	0
YAL048C	1684	1120	2422	1504	1351	1050	1772	1146	1157	1652	1934	1324	1213	1003	1472	812	1738	1236	1286	4166	1577	1754	877	1706	1587	1416	1710	1582	1574	2102	1568	2792	1533	1081	1371	1253
YAL049C	4720	4264	10694	4130	4145	3591	5512	3643	4953	4587	7617	4809	3758	3374	4646	3630	8692	3311	3513	23963	4759	7751	7751	5550	2950	3584	3933	3174	3636	6230	3357	7363	3779	1851	3176	3135
YAL051W	2915	2021	4636	2451	2432	2133	3111	2109	2308	2925	3399	2557	2051	1888	2605	1932	3439	2013	2114	8574	2486	3503	2969	2983	2189	2319	2834	2438	2471	3727	2230	4633	2409	1569	1926	1830
YAL053W	9171	7385	16770	7906	8284	7109	9448	6525	7525	10628	14510	9668	7336	6116	8784	5156	10510	5431	7021	32041	8769	11786	11481	9750	9574	5870	6876	12380	6499	10086	10593	12346	6510	5756	4712	4850
YAL054C	82044	61467	125884	90814	85304	63135	108126	69107	77298	55405	62164	45185	38087	31286	48095	53369	92604	54430	51996	202948	66311	82312	73918	75370	38685	58186	69889	26713	53462	76590	28975	115343	62606	20936	70205	57596
YAL055W	819	610	1625	647	722	582	966	576	849	767	1295	850	693	691	963	605	1187	558	611	3598	632	1246	955	1029	467	595	819	543	640	1037	550	1383	694	383	532	517
YAL056C-A	11	15	37	13	18	3	31	6	14	16	15	14	19	14	11	8	20	14	9	99	15	27	40	28	7	6	16	27	22	24	34	13	11	7	20	14
YAL056W	3746	2733	6001	3781	3638	2480	4335	3057	3293	3045	3605	2968	2862	2561	3304	2365	5395	2657	2945	10180	3603	4641	2593	4335	2465	3340	3941	2083	2944	4118	2061	5457	3193	1784	3060	2968
YAL058W	1239	979	2383	1073	880	706	1189	855	937	1391	1827	1312	1174	906	1373	764	1622	808	898	4333	1156	1599	1108	1263	1393	1046	1232	1688	1186	1790	1573	2233	1106	939	898	867
YAL059C-A	2	1	0	2	0	3	0	1	2	2	2	0	0	0	2	0	2	0	0	4	1	0	0	0	0	0	2	0	0	0	0	2	1	0	2	4
YAL059W	414	308	941	287	277	277	414	243	337	613	868	580	445	433	605	217	662	242	367	2014	455	665	489	483	781	362	416	1229	431	748	1330	672	433	832	203	235
YAL060W	9974	8427	21677	10237	10137	8878	13294	9225	11250	7905	11218	7802	7388	6901	9960	9164	19160	8393	6756	34770	9417	14759	11019	11990	5601	8113	10565	5059	8000	13640	6193	15900	9318	3734	8500	7978
YAL061W	9468	8294	17320	13098	13634	9961	19513	14606	15374	6043	8452	5095	6251	6088	8088	9026	21113	8437	5538	29782	7470	12512	9157	9734	2029	6010	6937	921	3675	5062	2263	8861	5042	2169	9144	7204
YAL062W	2603	2337	5717	2197	2568	1956	3334	2104	2750	2601	3944	2580	2057	1704	2839	2378	4956	2189	1637	10654	2222	3831	3882	2819	2199	2049	2361	2533	1844	3207	2801	3800	2118	1652	1650	1783
YAL063C	468	322	789	407	392	356	460	338	369	423	572	454	377	358	527	362	657	383	335	1427	419	661	495	515	444	351	510	439	409	671	485	781	480	317	322	339
YAL063C-A	0	0	0	0	0	0	0	0	0	0	0	0	0	0	0	0	0	0	0	0	0	0	0	0	0	0	0	0	0	0	0	0	0	0	0	0
YAL064C-A	0	0	0	0	0	0	0	0	0	0	0	0	0	0	0	0	0	0	0	0	0	0	0	0	0	0	0	0	0	0	0	0	0	0	0	0
YAL064W	0	0	0	0	0	0	0	0	0	0	0	0	0	0	0	0	0	0	0	0	0	0	0	0	0	0	0	0	0	0	0	0	0	0	0	0
YAL064W-B	173	75	185	144	131	105	170	146	115	162	112	120	130	93	138	95	128	77	145	292	164	115	81	159	208	163	234	145	170	226	151	239	161	113	123	114
YAL065C	0	0	0	0	0	0	0	0	0	0	0	0	0	0	0	0	0	0	0	0	0	0	0	0	0	0	0	0	0	0	0	0	0	0	0	0
YAL066W	0	0	0	0	0	0	0	0	0	0	0	0	0	0	0	0	0	0	0	0	0	0	0	0	0	0	0	0	0	0	0	0	0	0	0	0
YAL067C	0	0	0	0	0	0	0	0	0	0	0	0	0	0	0	0	0	0	0	0	0	0	0	0	0	0	0	0	0	0	0	0	0	0	0	0
YAL067W-A	0	0	0	0	0	0	0	0	0	0	0	0	0	0	0	0	0	0	0	0	0	0	0	0	0	0	0	0	0	0	0	0	0	0	0	0
YAL068C	0	0	0	0	0	0	0	0	0	0	0	0	0	0	0	0	0	0	0	0	0	0	0	0	0	0	0	0	0	0	0	0	0	0	0	0
YAL068W-A	0	0	0	0	0	0	0	0	0	0	0	0	0	0	0	0	0	0	0	0	0	0	0	0	0	0	0	0	0	0	0	0	0	0	0	0
YAL069W	13	0	10	11	2	1	6	2	10	4	14	2	4	2	3	4	3	3	3	15	2	6	7	6	10	8	4	8	6	11	14	14	7	2	8	5
YAR002C-A	4979	4316	11026	3863	4043	3450	4941	3294	4742	4488	7549	5011	4171	3936	5705	3631	8771	3513	3373	23195	4589	7660	7241	5607	3850	3829	4333	4526	3771	6521	4910	7313	4166	2828	2966	3076
YAR002W	2840	2178	5791	2153	2138	1880	2970	1855	2489	3385	5058	3229	2479	1956	3113	1715	3800	1932	1967	12482	2581	4331	4254	2761	3569	2651	3065	4775	2953	5271	4209	5800	2838	2611	1876	1981
YAR003W	1410	926	2254	1109	1107	773	1241	913	966	1348	1448	1106	1214	1028	1316	758	1857	1011	1028	3239	1337	1696	650	1689	1788	1387	1740	1660	1430	2228	1490	2379	1410	1077	927	1047
YAR007C	4878	3510	9222	3919	3784	3004	4365	3132	3522	4730	7097	4314	3981	3315	4870	3491	6859	3576	3613	18860	4743	6593	5969	5328	4431	3986	5061	4316	4146	7315	4124	8645	4401	2987	3321	3452
YAR008W	844	656	1636	751	693	521	692	495	579	967	1269	951	928	732	973	521	1358	538	733	3108	890	1157	695	982	1180	888	973	1121	951	1617	1123	1852	1067	698	585	668
YAR009C	16562	12066	31959	12323	12342	10449	18670	12886	16126	16642	24951	17239	15598	13408	18815	10476	22464	10986	12185	66904	14963	23512	21846	17551	21067	15915	18971	23857	17276	27282	22298	29363	15224	15242	11157	12339
YAR010C	1035	749	2133	850	726	652	1121	783	819	1211	1752	1146	709	648	973	596	1387	703	743	4456	907	1506	1317	1099	1166	1124	1309	1320	1239	2259	1276	2542	1118	832	755	925
YAR014C	877	593	1351	884	886	668	967	681	589	855	844	762	626	491	681	528	1117	710	738	2072	816	935	497	815	969	760	976	975	863	1282	1028	1645	907	849	874	770
YAR015W	378	388	899	317	278	302	462	322	453	425	666	397	367	390	368	267	725	307	343	1892	364	662	513	482	408	392	428	343	342	488	402	754	390	251	214	240
YAR018C	369	388	999	279	325	298	340	239	368	381	727	435	294	327	385	234	882	270	239	2970	344	663	1244	400	68	96	61	80	102	146	46	159	57	24	52	47
YAR019C	0	0	0	0	0	0	0	0	0	0	0	0	0	0	0	0	0	0	0	0	0	0	0	0	0	0	0	0	0	0	0	0	0	0	0	0
YAR019W-A	0	0	0	0	0	0	0	0	0	0	0	0	0	0	0	0	0	0	0	0	0	0	0	0	0	0	0	0	0	0	0	0	0	0	0	0
YAR020C	181	145	332	118	142	133	177	122	142	155	323	184	103	110	165	122	302	135	120	890	137	270	240	180	99	107	100	56	124	170	85	223	86	51	86	104
YAR023C	397	294	703	403	351	301	417	309	382	400	546	350	273	273	343	277	605	276	282	1580	368	524	309	479	299	317	327	258	292	453	300	662	305	248	275	300
YAR027W	2838	2408	6214	2888	2982	2195	3794	2534	3327	2670	4128	2885	2519	2360	3080	2276	6347	2347	1926	12429	2801	4686	3589	3629	1820	2413	2835	1745	2380	3424	2182	4789	2535	1341	2248	2066
YAR028W	300	204	681	261	231	254	270	202	282	361	529	276	248	235	270	205	613	194	264	1282	309	444	382	414	416	415	448	484	410	656	538	762	482	346	372	383
YAR029W	27	31	106	28	36	29	54	39	61	39	74	51	21	33	54	41	122	42	34	255	42	77	80	64	39	48	53	58	68	98	87	169	69	35	62	43
YAR030C	34	18	70	25	39	36	32	27	38	23	31	26	19	28	27	37	56	11	26	121	27	35	75	28	16	26	30	20	31	61	30	62	31	11	25	23
YAR031W	1053	817	2290	821	883	764	1075	793	1169	896	1770	956	771	687	1027	872	2092	892	689	6083	940	1819	2445	1082	559	837	879	673	747	1547	847	1966	839	506	785	792
YAR033W	476	359	843	441	434	358	511	329	418	486	545	374	401	329	480	341	700	374	380	1810	448	670	560	545	430	421	576	465	451	730	516	981	461	293	376	389
YAR035C-A	7	14	29	16	11	9	13	7	8	10	20	13	2	2	11	8	20	7	6	28	4	16	36	7	13	15	10	6	9	11	13	13	5	7	10	8
YAR035W	10398	8382	18908	17104	14941	12377	24080	14621	17045	9555	12071	7594	4852	3874	6500	8197	11284	5977	8071	36236	9414	14118	12216	9560	13282	12827	16002	9461	10312	16393	14341	28510	15101	9307	16883	14793
YAR042W	4993	3193	8574	4693	4276	3955	6097	3843	4551	5111	6478	4734	3424	2863	4529	3656	6068	3397	3406	16021	4242	6027	5910	4686	5570	4776	5911	7758	4718	7450	5707	8471	4467	3516	4145	4029
YAR047C	35	24	75	26	43	29	33	35	44	37	32	37	23	28	38	30	37	27	47	106	42	51	43	61	70	61	85	64	65	80	50	63	68	51	35	47
YAR050W	606	419	1188	525	490	459	719	465	628	697	931	685	547	435	651	633	1004	571	548	2672	650	884	1020	806	692	611	703	911	761	1151	805	1291	647	522	492	516
YAR053W	0	0	0	0	0	0	0	0	0	0	0	0	0	0	0	0	0	0	0	0	0	0	0	0	0	0	0	0	0	0	0	0	0	0	0	0
YAR060C	0	0	0	0	0	0	0	0	0	0	0	0	0	0	0	0	0	0	0	0	0	0	0	0	0	0	0	0	0	0	0	0	0	0	0	0
YAR061W	0	0	0	0	0	0	0	0	0	0	0	0	0	0	0	0	0	0	0	0	0	0	0	0	0	0	0	0	0	0	0	0	0	0	0	0
YAR064W	0	0	0	0	0	0	0	0	0	0	0	0	0	0	0	0	0	0	0	0	0	0	0	0	0	0	0	0	0	0	0	0	0	0	0	0
YAR066W	938	624	1617	871	736	729	1003	716	721	1084	1073	898	826	630	985	754	1070	644	704	2467	849	1072	790	985	3095	2337	3206	3584	2510	3933	4388	5230	3350	2698	2297	2511
YAR068W	488	311	1040	411	410	447	455	361	433	495	670	538	380	248	507	314	576	348	321	1810	430	589	715	451	1483	1243	1423	1945	1188	2098	2409	2984	1607	1223	1067	1227
YAR069C	0	0	0	0	0	0	0	0	0	0	0	0	0	0	0	0	0	0	0	0	0	0	0	0	0	0	0	0	0	0	0	0	0	0	0	0
YAR070C	0	0	0	0	0	0	0	0	0	0	0	0	0	0	0	0	0	0	0	0	0	0	0	0	0	0	0	0	0	0	0	0	0	0	0	0
YAR071W	0	0	0	0	0	0	0	0	0	0	0	0	0	0	0	0	0	0	0	0	0	0	0	0	0	0	0	0	0	0	0	0	0	0	0	0
YAR073W	0	0	0	0	0	0	0	0	0	0	0	0	0	0	0	0	0	0	0	0	0	0	0	0	0	0	0	0	0	0	0	0	0	0	0	0
YAR075W	0	0	0	0	0	0	0	0	0	0	0	0	0	0	0	0	0	0	0	0	0	0	0	0	0	0	0	0	0	0	0	0	0	0	0	0
YBL001C	647	547	1252	546	625	429	817	566	673	653	895	636	613	547	693	426	1215	560	577	2444	684	1066	473	888	491	526	594	583	495	939	579	1112	495	408	394	428
YBL002W	8760	7948	21623	6947	7276	6488	9354	6338	8684	8365	15094	9062	6433	6085	8342	6648	19190	7256	6489	54506	8972	15633	19213	10178	6466	6623	7681	7921	6963	12214	8458	13911	7242	5021	5411	5544
YBL003C	614	458	920	493	507	338	544	446	481	459	560	533	461	453	448	354	814	401	486	1639	591	705	374	751	442	480	526	489	601	706	380	726	416	243	316	333
YBL004W	9195	6565	17720	7772	7542	6981	8108	5685	6789	11013	14385	10226	8365	7487	9533	6370	15495	6797	8392	41078	10012	13931	11303	11626	10743	7005	8625	15669	8823	14223	16814	17671	9197	11806	6955	6620
YBL005W	0	0	0	0	0	0	0	0	0	0	0	0	0	0	0	0	0	0	0	0	0	0	0	0	0	0	0	0	0	0	0	0	0	0	0	0
YBL005W-A	0	0	0	0	0	0	0	0	0	0	0	0	0	0	0	0	0	0	0	0	0	0	0	0	0	0	0	0	0	0	0	0	0	0	0	0
YBL005W-B	8	8	14	6	11	5	11	6	14	5	3	9	13	2	7	4	12	8	3	26	3	8	7	11	1	8	4	7	9	4	7	4	5	3	2	2
YBL006C	0	0	0	0	0	0	0	0	0	0	0	0	0	0	0	0	0	0	0	0	0	0	0	0	0	0	0	0	0	0	0	0	0	0	0	0
YBL006W-A	0	0	0	0	0	0	0	0	0	0	0	0	0	0	0	0	0	0	0	0	0	0	0	0	0	0	0	0	0	0	0	0	0	0	0	0
YBL007C	1816	1248	3423	1384	1436	1106	1912	1201	1478	1981	2584	1845	1561	1257	1610	1108	2438	1176	1227	7045	1607	2506	2335	1986	1923	1570	1987	2415	1784	2744	2323	3106	1723	1381	1241	1261
YBL008W	3949	2453	6294	3038	3054	2451	4415	3015	3171	3958	4784	3411	2916	2813	3617	2478	4712	2411	2883	12553	3443	4577	3364	4189	3436	3211	3628	3574	3278	4574	3241	5483	2889	2184	2388	2395
YBL008W-A	551	350	625	566	435	395	665	442	378	561	463	373	353	268	382	428	476	337	494	834	496	508	201	515	485	465	567	500	518	602	386	752	458	313	451	391
YBL009W	8061	4900	11746	6764	6625	5299	9880	6527	6707	7586	7887	5888	5212	4324	5951	5617	8278	4716	5428	17959	6654	8029	4687	7624	5691	5716	7550	5961	5883	8720	5086	10261	5710	3756	5646	5500
YBL010C	2838	2411	6661	2478	2700	2450	3722	2447	3347	2898	5085	2838	2062	1819	2946	2214	4543	1827	1909	13929	2616	4620	6192	3208	1937	2101	2681	2225	2070	4137	2226	4413	2268	1272	1960	1964
YBL011W	1900	1493	3515	1546	1408	1210	1759	1202	1540	2077	2877	1912	1622	1384	1858	1127	2514	1345	1348	6888	1800	2689	1994	1948	2237	1723	1918	2450	1870	3162	2483	3533	1886	1578	1255	1367
YBL012C	48	36	69	32	29	34	45	36	13	71	60	53	55	42	35	37	44	43	57	136	59	48	32	44	73	46	91	79	51	102	50	119	61	49	39	50
YBL013W	1465	1140	2829	1154	1099	991	1331	883	1116	1663	2426	1683	1357	1219	1490	1050	2392	958	1111	6701	1523	2322	2057	1578	1504	1304	1512	1992	1588	2691	2217	3085	1481	1291	1138	1090
YBL014C	3872	3092	8037	3320	3149	2747	4189	2657	3457	4227	6667	4317	3132	2713	3996	2685	5550	2674	3024	17461	3378	5678	6566	4367	4273	3640	4659	5178	4191	6766	5054	7614	4238	3292	2769	3110
YBL015W	792	363	827	722	520	334	853	569	486	771	525	522	677	448	598	334	648	478	535	1119	627	649	263	765	1346	726	1046	1362	1027	1211	802	1141	587	723	454	431
YBL016W	751	519	1528	508	569	463	862	579	765	900	1312	879	661	608	852	460	1249	517	578	4047	685	1078	1266	832	1005	645	777	1354	741	1299	1140	1137	550	636	315	413
YBL017C	26604	22189	52417	32488	32990	25905	39216	26541	32163	19256	26320	17704	18109	15752	24310	24626	48687	22793	16482	92096	22366	35506	30426	27208	18411	21982	28832	16135	20085	35283	20745	48465	29288	15107	26819	25068
YBL018C	711	535	1409	606	569	452	728	501	582	723	1016	671	619	463	795	481	1092	552	496	2267	529	966	506	716	967	801	966	1416	884	1489	1427	1809	950	945	732	713
YBL019W	973	305	719	857	693	389	899	626	389	859	407	443	645	448	496	410	640	674	612	1214	689	563	361	818	1160	918	965	1119	1003	977	726	1723	826	721	788	725
YBL020W	2482	1025	2360	2167	1935	1303	2463	1549	1389	2007	1555	1461	1768	1360	1732	1305	1783	1392	1744	2982	2030	1893	587	2192	2462	2079	2498	2451	2376	2781	1779	3344	2038	1677	1774	1714
YBL021C	1273	711	1901	1061	1017	787	1163	844	920	1071	1230	912	870	789	973	736	1358	899	803	3148	1042	1427	659	1249	1107	954	1196	1176	908	1437	1171	1776	1127	709	818	848
YBL022C	5607	4249	11707	4363	4660	3850	5992	3855	5033	5862	9017	5948	4662	4502	5859	3873	9033	3795	4326	26013	5714	8947	8676	6267	4452	4243	4950	5329	4747	7757	5551	9310	4724	3288	3296	3421
YBL023C	4790	3229	7481	4155	3788	3028	4445	3063	3313	4708	5603	3927	3921	3332	4631	3028	6186	3426	3426	14234	4260	5762	3871	5256	4790	4060	5002	5289	4474	6579	4954	8368	4543	3108	3372	3553
YBL024W	9158	4270	10600	7922	6898	5394	9632	6773	6258	8365	7972	6208	5911	4940	7080	5503	9600	6026	6023	16875	6822	8470	4127	8237	7534	7683	9258	7326	8006	10928	6221	13518	7695	4829	6978	6740
YBL025W	2001	1502	4703	1723	1874	1698	2548	1664	2268	2118	3359	2256	1632	1472	2403	1745	3612	1415	1233	9164	1707	3386	3895	2210	1375	1625	1776	1743	1576	3219	1672	3247	1808	1038	1280	1313
YBL026W	220	144	264	199	158	84	194	125	94	282	157	206	234	145	207	90	233	169	195	447	239	196	115	214	379	316	448	374	381	476	306	502	354	301	264	228
YBL027W	991	767	1995	825	800	608	934	622	824	1059	1478	1136	926	726	1089	615	1417	682	716	3734	899	1361	1321	1006	1088	982	1082	1501	1135	1765	1288	1771	1011	864	651	748
YBL028C	992	762	2030	697	762	587	1022	582	809	1492	1801	1319	952	889	1217	543	1082	571	800	3308	962	1325	854	1027	1718	990	1053	2242	1072	1922	2121	1859	1050	1340	574	634
YBL029C-A	1949	1307	3855	1459	1787	1282	1945	1257	1571	2085	2778	1872	1626	1628	1917	1033	3406	1375	1386	8163	1854	2916	1843	2346	1835	1966	2055	2210	2009	3333	2204	4020	2142	1661	1358	1507
YBL029W	2171	1306	2770	1309	1252	994	1813	1154	1223	2567	2454	1866	1775	1180	1858	792	1519	1104	1334	4158	1716	1988	867	1901	3189	1777	2349	4283	2193	3237	3568	3442	1870	2608	1122	1393
YBL030C	8617	7643	24202	6378	6974	6432	9404	5883	8535	10767	18831	11790	8019	7206	10590	6699	16726	5859	6622	55168	8462	16154	23258	10423	9231	7506	8849	12380	8029	16602	13391	15646	8281	8381	5878	6114
YBL031W	15851	12318	33178	11714	12390	10762	16942	11202	14676	18778	29467	20464	14350	13264	18268	10351	22782	9813	12423	67736	15016	24674	20010	18849	18583	14868	18128	23437	17435	26432	26350	29799	15776	16237	10937	11353
YBL032W	2127	1690	4713	1741	1802	1549	2681	1689	2179	2562	3522	2491	2101	2011	2615	1476	3656	1611	1776	10097	2266	3575	2636	2700	2971	2157	2545	3891	2256	3719	3634	3737	2066	2288	1487	1697
YBL033C	329	258	585	286	225	248	411	279	420	343	378	306	212	281	335	279	587	253	230	1381	321	517	423	415	257	315	371	341	318	486	268	557	261	255	257	226
YBL034C	86625	68635	152974	72139	72350	57678	89475	60311	71368	77303	98199	74278	65623	54216	81571	65723	123346	65096	55851	253220	75147	102294	79733	90987	64258	64393	81897	66158	68716	105873	71770	118585	73075	44615	56839	58082
YBL035C	6294	5021	13375	5852	5972	5236	6946	4767	5742	7005	10773	6797	4992	4466	6621	4019	8595	4171	4648	29460	6258	9524	9113	6862	7005	5252	6330	9003	5866	9103	8203	12776	6336	4643	4671	4544
YBL036C	188	87	190	201	193	94	240	117	94	208	177	108	183	107	134	131	138	181	191	294	172	158	97	224	310	238	259	259	277	280	208	496	231	261	189	210
YBL037W	2100	1201	3510	1819	1719	1405	1923	1255	1426	2149	2478	1977	1568	1317	1703	1291	3145	1529	1522	7375	1831	2535	2025	2221	2105	1691	2087	2367	2011	3194	2280	3891	2215	1550	1537	1424
YBL038W	581	461	902	501	462	308	535	307	358	647	701	576	563	382	508	374	713	376	488	1688	569	715	379	598	777	542	730	802	626	943	648	1125	607	458	393	431
YBL039C	3851	2796	7402	2970	3132	2395	3913	2445	3112	4171	5853	3967	3307	3158	3829	2168	6067	2516	2945	14058	3760	5291	3938	4466	3865	3283	4107	4605	3561	5958	4398	6655	3489	2871	2458	2580
YBL039C-A	0	0	0	0	0	0	0	0	0	0	0	0	0	0	0	0	0	0	0	0	0	0	0	0	0	0	0	0	0	0	0	0	0	0	0	0
YBL039W-B	370	288	714	326	348	286	378	292	260	379	535	355	291	208	413	309	513	284	285	1378	399	510	408	471	329	335	367	348	367	646	332	651	386	270	247	283
YBL040C	834	522	1133	662	706	530	806	508	590	800	770	632	592	523	689	544	857	506	616	1603	644	873	298	747	745	675	818	712	731	1085	688	1440	804	449	623	592
YBL041W	631	333	644	554	532	352	586	390	343	542	400	363	426	359	404	326	469	365	439	749	499	457	152	491	632	523	623	626	573	708	502	1207	572	394	474	480
YBL042C	6002	4374	9770	4238	4244	3295	6250	3947	4549	7058	8359	6006	5987	4948	6050	3144	7802	3821	4579	18907	5764	7451	4133	6829	11267	5869	7181	14246	7310	10391	12330	10971	6289	8558	3740	3845
YBL043W	1528	1105	2795	1224	1232	1019	2016	1207	1407	1249	2061	1356	1193	1137	1609	1118	2767	1009	1040	7137	1358	2343	1936	1819	847	1085	1298	771	1025	1779	864	2123	948	553	785	883
YBL044W	2197	1847	3716	1711	1709	1414	2169	1423	1820	2047	2565	1923	1952	1605	2192	1284	3347	1366	1624	6127	2089	2781	1422	2637	1698	1778	2129	1722	1846	2985	1786	3186	1881	1085	1381	1400
YBL045C	7996	6654	16302	6650	6920	5952	8558	6214	7529	8225	13040	8436	6421	5829	7970	5534	12799	5557	6242	33710	8246	12504	9664	9233	6552	6227	7257	6820	6218	9418	6982	11968	6300	4259	4880	5202
YBL046W	3144	2255	5093	2437	2223	2019	3708	2239	2669	4382	5658	3876	3199	2581	3438	1561	2704	1564	2613	9731	2913	3916	2306	3290	9677	3171	4011	13878	4452	6878	11111	8466	4225	5422	2019	2078
YBL047C	51820	38065	90964	46947	46911	37904	58453	39162	46762	46797	63973	43429	38046	31822	45037	34652	71862	39069	35931	184532	45796	68969	58239	52579	41639	43615	53854	45395	46334	71476	50819	90302	51063	26977	40071	39057
YBL048W	477	397	1150	429	445	389	483	374	520	508	886	573	451	392	547	327	836	311	364	2481	501	824	913	532	448	445	427	693	506	788	760	949	524	382	381	327
YBL049W	863	610	1565	774	844	685	885	695	812	1012	1296	887	839	708	935	600	1217	549	759	3065	884	1277	861	1160	1046	764	1020	1116	967	1323	1302	1684	915	648	756	718
YBL050W	1711	625	1474	1544	1197	1079	2086	1464	1044	1459	1036	990	987	731	944	1281	1263	1108	1207	2089	1233	1110	612	1503	1603	1513	1853	1420	1415	1573	815	2110	1095	882	1356	1201
YBL051C	6124	2946	7385	5693	4749	3832	7838	5152	4920	5599	5373	3885	3984	2942	4462	4193	6675	4518	4366	11811	5153	5646	2940	5714	5355	5521	6699	5228	5187	7415	3854	8714	4964	3532	5313	5015
YBL052C	8392	6580	16822	7391	7255	6630	10944	7382	9224	8078	11399	8192	6175	5839	8003	6241	15198	6567	6093	37969	8050	13268	14249	9930	5869	6672	7689	6356	6755	10573	6172	12248	6885	3978	5851	5679
YBL053W	297	201	571	242	261	185	312	224	258	268	387	209	295	154	301	181	474	203	196	962	343	435	208	355	242	255	263	241	281	412	245	511	297	164	229	260
YBL054W	3841	2658	5807	3713	3339	2746	3880	2674	2790	3861	4212	3094	2906	2332	3291	2328	4493	2396	2921	8961	3435	4047	1986	3870	3227	3101	3651	3727	3450	4864	3430	6351	3509	2408	2681	2598
YBL055C	1882	1559	3710	1609	1503	1438	1890	1190	1496	1871	2869	1954	1330	1123	1743	1137	2363	1147	1363	7016	1678	2462	3021	1842	1428	1271	1609	1892	1418	2349	1719	2814	1540	1080	1069	1106
YBL056W	1215	597	1238	1137	913	656	1215	830	767	1067	930	840	913	835	892	512	1205	817	929	2158	1027	1243	339	1277	1467	1301	1433	1499	1195	1712	1146	1901	1295	986	883	925
YBL057C	1104	708	2334	757	923	845	1200	836	1171	1305	2097	1526	1000	972	1312	773	1743	649	874	6837	1046	1952	2483	1212	1127	907	953	1947	1081	1809	1953	1861	921	916	581	684
YBL058W	1743	1228	3132	1287	1383	1171	1766	1351	1495	2709	3455	2276	1721	1286	1890	691	1447	868	1234	6403	1563	2089	1796	1609	3703	1423	1612	5599	1902	2882	4854	3386	1759	2087	1047	890
YBL059C-A	586	478	1101	562	567	439	688	458	585	677	843	602	579	464	639	396	775	486	620	1820	645	784	405	810	897	588	706	1053	730	1060	973	1297	756	684	497	578
YBL059W	349	257	846	244	320	310	510	416	442	360	558	403	285	274	379	277	627	277	239	1553	324	681	793	493	330	336	393	489	385	535	419	548	313	243	214	247
YBL060W	7446	5747	13098	6747	6444	5229	7905	5689	6369	7132	9045	6573	6311	5409	7080	5050	11571	5212	5713	24611	7018	9907	7104	8317	6573	5942	7290	7200	6494	10386	7678	12355	6717	4875	5260	5273
YBL061C	6957	6167	17496	6305	7024	5754	8785	5898	7966	7679	13597	8177	5681	5414	8015	5400	13257	5560	5341	41771	7286	12885	14595	8876	4974	5411	6409	5838	5614	9767	6175	12605	5837	3767	4898	4668
YBL062W	2	1	0	0	1	1	2	0	0	0	1	1	0	1	1	0	2	0	2	1	1	0	0	1	1	2	2	0	0	0	1	0	0	0	0	3
YBL063W	4831	3571	9731	3858	3976	3481	5466	3698	4305	4691	7103	4618	4034	3698	5019	3517	8977	3601	3521	20784	4453	7509	5481	5849	4003	4092	5016	4145	4388	7485	4512	8633	4463	3011	3356	3441
YBL064C	755	410	957	712	593	354	739	459	388	857	724	626	689	535	698	383	741	503	589	1380	636	807	253	909	1304	783	1058	1320	932	1311	1136	1578	873	842	573	490
YBL065W	132	61	156	94	106	81	118	50	109	130	146	120	100	97	127	71	112	81	86	278	120	121	70	132	171	118	154	178	138	218	185	188	111	138	102	94
YBL066C	3452	1970	5874	2653	2645	2354	3291	2215	2739	3655	5053	3363	2860	2411	3339	2341	5136	2270	2441	14222	3289	4956	4506	3634	3332	2791	3425	3921	3133	5234	4396	6060	3283	2733	2398	2361
YBL067C	13343	11305	31353	12851	12774	11384	18984	12472	15880	12461	20670	12373	9277	8617	12515	10941	25773	10890	9897	60437	12715	21969	19911	15942	6098	9119	10715	5631	8619	14690	5672	18942	9812	3662	9443	8359
YBL068W	1198	631	1155	1034	852	730	1088	764	555	1202	862	688	779	521	818	742	965	686	813	1709	859	826	462	965	1302	1010	1222	1525	1256	1472	954	2152	1193	776	969	870
YBL068W-A	0	0	0	0	0	0	0	0	0	0	0	0	0	0	0	0	0	0	0	0	0	0	0	0	0	0	0	0	0	0	0	0	0	0	0	0
YBL069W	1229	834	2032	1152	1110	878	1332	797	902	1254	1315	1051	958	724	1152	816	1464	786	948	3279	1064	1373	879	1163	1210	1017	1413	1502	1356	2069	1401	2539	1322	892	1031	986
YBL070C	107	123	347	122	166	128	154	83	155	168	246	146	118	92	179	105	209	144	99	703	123	165	257	143	121	119	166	147	157	257	184	361	198	98	131	129
YBL071C	452	362	1048	406	409	379	417	263	448	374	698	492	404	313	439	333	691	329	326	2106	432	637	913	532	407	402	488	537	432	839	616	924	543	288	342	379
YBL071C-B	435	218	357	457	342	209	429	280	260	327	243	262	254	199	282	137	276	194	287	401	387	329	88	347	419	339	457	341	368	452	290	669	393	248	348	360
YBL071W-A	20	8	12	6	16	15	21	8	7	25	10	4	10	5	11	19	18	15	5	48	10	16	15	15	11	15	23	10	13	15	11	18	6	10	12	11
YBL072C	1452	785	1549	1320	1078	679	1417	979	905	1241	991	882	1016	748	957	625	1067	771	928	2197	1117	1156	484	1265	1301	1194	1416	1138	1163	1424	1054	2214	1277	796	1136	894
YBL073W	549	428	894	600	552	424	670	449	583	569	570	574	476	383	535	379	734	325	474	1588	536	655	412	700	523	468	568	419	523	713	514	806	506	248	388	387
YBL074C	1460	1229	3602	1251	1414	1209	1808	1204	1682	1856	3020	1893	1450	1383	1973	1178	2529	911	1265	8935	1607	2736	2910	2074	1749	1373	1662	2306	1532	2972	2511	3166	1655	1272	1109	1103
YBL075C	2158	1625	3928	1622	1664	1189	2314	1352	1909	2528	3085	2318	1964	1800	2227	1173	2538	1401	1586	7634	1804	2921	2485	2290	3054	1968	2481	4585	2450	4047	4333	4142	2188	2056	1492	1592
YBL076C	41457	35386	100965	30064	31666	28026	42925	28841	38312	51060	89734	52812	39256	34728	47941	27717	77610	28732	32861	232108	42890	71689	63890	50422	52977	41164	49469	66123	44733	82285	68677	88730	46195	43279	31146	33471
YBL077W	104	46	85	59	81	34	88	66	53	74	70	57	46	46	50	25	71	55	75	141	59	80	22	92	129	86	121	153	88	117	91	152	115	81	71	96
YBL078C	255	143	257	262	204	114	313	194	134	248	191	160	216	115	188	120	261	161	194	448	224	209	87	297	464	381	399	481	321	436	245	560	305	176	244	220
YBL079W	69226	55972	117053	59654	62471	45903	84410	62833	63906	75805	109859	68023	43067	40975	49433	38251	91246	40535	55089	272255	65884	91328	75853	77529	25187	20475	21859	27268	22088	29805	23356	38325	19893	17189	17354	14018
YBL080C	6237	5343	13696	5717	6199	5434	7850	5115	6834	6085	9353	7112	4802	4796	6462	4460	13681	4805	4967	34498	6495	11358	10795	7775	3429	4127	4978	3928	4171	7531	4547	8687	4566	2763	3729	3602
YBL081W	2306	1355	3741	1827	1679	1511	2198	1386	1686	2384	2833	2188	1974	1483	2129	1275	3135	1552	1638	7228	2111	2974	1809	2386	2868	2008	2729	3608	2484	3945	3622	4639	2503	2185	1956	1890
YBL082C	754	335	518	554	462	305	582	421	322	642	385	386	496	288	410	307	429	491	579	788	466	478	187	567	1280	770	861	1341	843	983	857	1249	664	795	622	530
YBL083C	21	8	15	17	8	9	18	5	9	18	5	4	15	16	6	15	18	11	8	14	14	6	6	19	53	28	21	56	33	15	22	37	23	16	19	33
YBL084C	1890	1032	2345	1584	1526	959	1817	1189	1145	1674	1346	1218	1337	1050	1277	1160	2125	1298	1251	3523	1424	1782	857	1820	1855	1685	2220	1811	1970	2585	1301	3137	1936	1107	1671	1444
YBL085W	2535	2152	5467	1876	1826	1745	2929	2019	2634	2855	4767	3325	2381	1868	2925	1679	3350	1817	1841	11345	2525	3747	4140	2726	4450	2777	3573	5963	3150	5303	4798	5216	2670	2595	1496	2029
YBL086C	1282	913	2106	1092	1138	897	1485	962	1119	1236	1462	1106	922	780	1040	777	1693	868	972	3658	1207	1664	943	1327	1254	1079	1343	1351	1050	1665	1206	2441	1284	944	1077	1100
YBL087C	1099	566	2179	744	780	773	1280	743	1019	1151	1710	1100	862	800	1154	721	1497	725	810	4520	898	1683	1652	1133	1102	812	1001	1205	874	1435	1155	1635	892	730	617	683
YBL088C	14412	11171	28621	10620	11109	9591	15203	9992	12354	16565	24151	16383	13562	12203	16280	9294	23230	10696	10854	64044	13906	21283	19484	16700	17988	13440	15991	22095	14366	23307	23018	25891	13668	14101	9937	10475
YBL089W	155	60	196	122	92	117	144	157	88	198	162	132	114	96	142	257	307	250	217	611	142	209	141	201	216	149	133	262	123	200	177	319	94	147	143	91
YBL090W	119	26	66	88	72	78	104	79	46	109	62	55	75	71	62	98	126	162	130	224	125	104	67	133	137	106	85	171	96	67	69	174	65	83	97	68
YBL091C	399	148	321	271	296	236	342	242	183	344	240	232	282	226	208	280	362	390	346	739	345	333	134	422	341	375	377	499	393	434	299	633	295	276	354	275
YBL091C-A	381	180	375	331	251	238	326	250	177	358	310	270	298	206	289	273	407	343	314	675	386	345	156	412	433	347	386	492	377	448	342	729	404	283	351	321
YBL092W	455	222	562	414	383	295	515	330	278	468	452	339	366	320	360	293	509	322	373	1045	376	505	229	523	542	414	445	529	412	632	462	779	447	279	393	375
YBL093C	1127	926	2471	839	1087	967	1397	927	1028	1293	2217	1418	994	921	1393	858	2133	794	897	6330	1254	1939	2759	1379	937	889	1039	1226	977	1804	1537	2260	1086	786	852	859
YBL094C	2	0	1	3	3	1	2	1	0	5	3	1	1	1	2	1	2	1	3	9	5	2	2	2	3	8	2	0	2	3	3	4	1	2	3	1
YBL095W	113	80	190	126	107	55	109	68	82	136	122	67	87	85	121	60	102	67	89	204	99	118	52	112	119	103	156	144	100	138	123	252	121	95	87	92
YBL096C	5	1	3	6	4	1	5	3	1	2	4	2	1	4	5	2	4	5	4	28	1	3	5	6	3	3	10	4	8	6	7	3	1	1	2	2
YBL097W	8667	7234	20670	7262	7915	6689	9877	6578	9203	9123	15977	9996	7155	6441	9715	6036	15166	6323	5858	44807	7652	13759	18747	9278	7245	7130	8415	8809	7108	12919	9641	15402	7657	5184	6056	6044
YBL098W	41993	34378	98310	30114	31351	29147	41395	27834	37873	49461	84059	52773	37199	33472	47519	27444	72274	30142	31392	225837	41383	70166	79337	47991	47983	37598	44824	62311	42815	74632	71283	82025	42488	42939	29570	32005
YBL099W	3959	2947	8870	2932	3229	2827	4544	3181	4108	4716	7639	4845	3415	3176	4590	2669	6521	2562	2849	21809	3796	6733	7325	4805	5488	2959	3528	7613	3165	5334	6614	5891	2975	3647	1941	2213
YBL100C	58	48	135	40	74	44	78	49	67	63	129	46	77	46	99	79	77	43	40	305	52	95	76	55	86	77	87	76	83	137	50	124	63	38	38	37
YBL100W-A	0	0	0	0	0	0	0	0	0	0	0	0	0	0	0	0	0	0	0	0	0	0	0	0	0	0	0	0	0	0	0	0	0	0	0	0
YBL100W-B	68699	56489	126142	58848	58263	49079	76121	50383	64233	62181	83013	61831	46122	38415	61563	49268	95110	49579	43808	229274	59234	88160	93960	67940	49752	53040	65760	50203	55120	88469	56149	101338	61762	32452	47726	49394
YBL100W-C	0	0	0	0	0	0	0	0	0	0	0	0	0	0	0	0	0	0	0	0	0	0	0	0	0	0	0	0	0	0	0	0	0	0	0	0
YBL101C	0	0	0	0	0	0	0	0	0	0	0	0	0	0	0	0	0	0	0	0	0	0	0	0	0	0	0	0	0	0	0	0	0	0	0	0
YBL102W	0	0	0	0	0	0	0	0	0	0	0	0	0	0	0	0	0	0	0	0	0	0	0	0	0	0	0	0	0	0	0	0	0	0	0	0
YBL103C	731	413	829	678	450	395	720	469	459	736	671	491	414	354	474	504	575	394	607	1498	591	642	468	730	568	420	569	592	440	568	351	769	362	300	316	354
YBL104C	11469	8526	19783	9501	8966	8085	12191	7426	9441	11349	15695	10464	7760	6345	9570	7268	14055	7196	8400	39569	10238	14628	13593	11631	7012	6309	7901	6458	6160	9917	5569	11054	5618	4604	5312	5501
YBL105C	3527	2337	5463	2819	2796	2206	3423	2309	2511	3663	4311	3092	2543	2207	2900	1847	4000	2122	2702	10998	3291	4174	2894	3619	3490	2864	3128	3846	3009	4468	3602	5747	3261	2357	2288	2232
YBL106C	3063	2022	4719	2556	2599	1965	3086	2065	2201	3223	3720	2805	2367	1894	2592	2019	3202	2062	2264	9197	2707	3492	2835	3123	3267	2443	3186	3700	3041	4284	3225	4945	2799	2161	2228	2051
YBL107C	855	489	941	849	726	556	905	639	502	950	832	630	633	467	641	653	859	570	690	1553	802	814	377	748	832	664	908	892	770	1008	817	1418	860	581	637	682
YBL107W-A	945	478	1317	681	799	592	830	708	748	785	976	789	624	513	704	582	921	530	714	2300	877	987	733	830	642	609	801	818	670	957	869	1121	710	571	600	498
YBL108C-A	244	113	248	182	193	106	186	119	119	261	165	147	139	139	189	93	166	132	191	350	161	193	72	303	248	156	185	178	226	232	179	305	168	153	170	134
YBL108W	1145	912	3307	949	1089	1067	1446	930	1405	1391	2615	1508	1001	940	1402	1003	2019	876	927	7995	1175	2160	3775	1374	942	882	1095	1271	1010	1922	1398	2288	1022	736	828	836
YBL109W	960	714	1527	728	804	590	792	572	618	933	1286	929	717	622	836	362	961	581	768	2506	882	1140	619	952	617	523	662	764	594	914	902	1132	668	485	467	503
YBL111C	3967	3020	9043	3198	3352	3075	4262	2918	3652	4325	7334	4576	3454	3190	4420	2835	7328	2854	2733	22267	3863	7187	8510	4540	3019	3163	3383	3560	3096	5387	3788	6683	3298	2288	2135	2373
YBL112C	19	10	25	11	17	9	14	6	6	26	27	13	25	9	9	12	31	10	8	57	14	30	17	18	1	4	0	3	7	0	0	2	3	0	3	0
YBL113C	7	11	15	13	6	6	38	7	1	22	28	12	21	5	10	11	26	3	25	80	6	27	18	14	3	5	6	7	4	20	6	8	8	5	3	2
YBL113W-A	0	0	0	0	0	0	0	0	0	0	0	0	0	0	0	0	0	0	0	0	0	0	0	0	0	0	0	0	0	0	0	0	0	0	0	0
YBR001C	3453	2251	5630	3370	3219	2337	3858	2642	2834	2910	3288	2505	2507	2331	2991	2432	5026	2586	2547	9929	2823	4260	2968	3650	2365	2777	3685	1936	3003	4282	1918	5436	2872	1577	2852	2546
YBR002C	1402	992	2341	1093	1112	744	1686	1194	1260	1506	1774	1391	1138	1060	1518	867	1712	1002	1076	4248	1311	1805	944	1700	2014	1532	1905	2200	1627	2246	1575	2391	1146	1220	815	1026
YBR003W	2992	2260	6200	2519	2466	2064	3233	2136	2923	2791	4186	2764	2349	2103	2913	2381	4722	2238	1968	11897	2593	4701	3986	3276	2195	2566	2963	2152	2571	4212	2358	5100	2762	1561	2133	2230
YBR004C	1634	1353	2971	1411	1368	1083	1636	1085	1266	1930	2090	1818	1406	1362	1661	925	2257	1123	1261	5191	1755	2283	1263	2085	1548	1265	1505	1922	1451	2164	1512	2237	1264	916	799	884
YBR005W	1379	1327	3254	1166	1290	1133	1583	1073	1360	1764	2651	1656	1094	1050	1567	911	2084	1042	1098	7185	1561	2339	2401	1854	805	891	969	878	881	1418	843	1805	945	473	708	618
YBR006W	3170	2528	6017	2706	2744	2184	3769	2665	3263	2831	4146	2848	2349	2237	3044	1996	5429	2462	2217	12374	3207	4645	3541	3582	1612	2133	2458	1573	2010	3033	1344	3492	1806	895	1789	1640
YBR007C	1165	798	1927	698	708	578	1229	855	899	1303	1597	1096	941	744	1038	667	1385	758	887	3921	1027	1350	1280	1041	1637	1197	1340	1913	1072	1791	1322	1547	830	1022	524	647
YBR008C	2502	1978	3839	2201	1953	1590	2619	1762	1961	2692	3104	2311	1870	1701	2412	1431	2905	1620	1696	6460	2162	2805	1692	2507	1620	1402	1536	1837	1378	1912	1558	2334	1337	757	852	965
YBR009C	3860	3131	9713	3389	3462	2978	4132	3066	3099	3937	6504	3522	2952	2757	3331	2677	8598	3507	3191	21382	4139	6831	4614	4751	3110	3309	3702	3682	3481	5654	3336	7640	3018	2196	2711	2454
YBR010W	9105	7940	18489	8478	7997	6588	9882	6328	8938	8570	11439	9054	6966	6084	8282	6860	16579	7000	7424	42180	10043	14426	11984	10692	7135	7056	8320	7755	7692	12073	9171	12904	8511	5853	6582	6777
YBR011C	23087	20110	56137	19129	19549	17305	26752	17663	22995	25596	41881	26036	18502	16521	24813	15960	36569	16437	16672	115397	21917	36221	34185	24585	20621	19231	23044	24469	20486	37230	26079	41849	21625	15672	16729	16679
YBR012C	516	388	734	479	360	312	545	372	401	469	421	414	419	381	431	296	716	379	358	937	498	574	161	547	426	449	528	364	407	703	344	615	377	315	308	352
YBR012W-A	0	0	0	0	0	0	0	0	0	0	0	0	0	0	0	0	0	0	0	0	0	0	0	0	0	0	0	0	0	0	0	0	0	0	0	0
YBR012W-B	13629	11686	30099	12620	12719	10603	15977	10329	13098	15657	23122	15383	11663	9425	14873	9048	19473	9662	9602	65264	12070	20016	24454	15097	13912	12743	15147	16876	12900	22068	17827	27474	14388	9714	10349	10970
YBR013C	907	757	1650	850	745	618	952	618	811	1042	1322	968	839	683	970	612	1156	585	771	3234	874	1351	746	995	1064	862	1070	1303	1037	1585	1418	1898	1100	905	677	661
YBR014C	864	464	753	648	596	383	802	510	438	803	562	529	580	486	605	343	587	517	615	945	616	550	192	734	1191	921	1208	1213	1065	1121	1078	1469	796	902	641	678
YBR015C	99	128	247	122	144	91	171	122	136	142	206	108	85	92	114	111	204	140	68	518	113	245	204	150	36	74	99	41	60	120	39	147	85	36	44	50
YBR016W	111	51	171	105	80	63	81	65	82	108	129	84	64	58	78	69	114	71	68	314	72	115	107	75	74	79	91	72	77	132	75	167	61	50	43	45
YBR017C	1163	709	1717	1058	929	688	1229	769	826	1188	1399	999	812	679	900	816	1229	817	758	3149	890	1158	992	1021	1050	798	1043	1254	979	1336	993	1830	963	667	575	655
YBR018C	332	184	481	290	312	212	369	298	214	400	348	300	299	266	354	151	337	230	294	617	273	348	148	370	1024	499	631	1475	722	1023	902	1075	517	459	247	239
YBR019C	3350	2678	6870	2776	2713	2473	3525	2373	3021	3914	5618	3904	3081	2718	3877	2175	5196	2213	2505	13692	3219	4837	4331	3881	4546	3098	3696	6634	3905	6677	6008	6968	3711	2918	1984	2094
YBR020W	3296	2211	4899	2745	2362	1907	2797	1727	1825	3754	3390	2814	2703	2158	2687	2006	3006	2045	2280	6358	2964	3240	1254	3147	3731	2692	3355	4933	3204	4604	4160	5738	3394	2669	2448	2349
YBR021W	1062	700	1335	1042	916	707	1407	925	805	1095	968	818	900	789	952	654	1202	789	764	2167	942	1095	458	1183	1229	1017	1153	1225	1199	1573	826	1904	1077	820	758	690
YBR022W	1839	1561	4229	1488	1636	1555	2402	1621	2289	1892	3520	2078	1401	1319	1905	1485	3653	1302	1255	10927	1732	3299	5329	2100	1221	1337	1610	1448	1400	2361	1498	2896	1377	811	1104	1224
YBR023C	35830	28192	68230	30892	31453	23950	43714	29225	35034	37880	55514	34878	25990	22422	31265	23616	58462	24492	26277	146030	32434	53346	44456	39757	23231	23369	27603	24242	23910	39313	25080	48227	24831	15223	21032	19517
YBR024W	2182	1686	4002	1634	1466	1326	1989	1276	1791	2571	2814	2382	2039	1474	2261	1405	2719	1319	1704	8207	2198	3107	2778	2471	2683	1940	2319	3713	2231	3764	3868	3679	2322	2067	1319	1490
YBR025C	4056	2799	5875	2795	2732	2036	3648	2297	2477	4287	4541	3763	3344	2617	3498	2085	3761	2168	2921	8624	3739	4241	1777	4248	5522	3789	4428	6582	4256	6285	6196	6368	4178	4063	2454	2654
YBR026C	928	852	2258	652	712	560	1022	771	871	1242	1928	1057	931	727	1125	659	1259	617	790	4973	885	1613	1743	1028	1561	947	1205	2133	1043	2002	1776	2199	956	831	498	590
YBR027C	0	0	0	0	0	0	0	0	0	0	0	0	0	0	0	0	0	0	0	0	0	0	0	0	0	0	0	0	0	0	0	0	0	0	0	0
YBR028C	369	281	726	279	302	237	382	244	302	323	486	361	250	229	354	269	441	249	259	1348	312	440	595	366	353	315	409	414	360	605	378	659	379	246	252	211
YBR029C	871	568	1169	838	810	509	722	520	540	862	974	659	759	616	798	612	1144	572	646	2014	711	1071	503	833	778	771	897	764	726	1079	713	1320	784	620	777	654
YBR030W	3976	3070	7497	2779	2819	2197	4577	3081	4001	4713	6510	4861	3989	3340	4479	2160	4859	2319	3031	14725	3791	5534	4909	4442	10140	4050	4956	14431	5077	7707	11136	7395	3883	6328	2070	2462
YBR031W	6114	5231	13675	5310	5598	4744	7159	4688	6254	6458	10015	6386	4991	4643	6272	4179	11043	4610	5112	30723	6706	10164	7230	7928	5181	4741	5931	5641	5023	8747	6077	10797	5256	3803	4494	3891
YBR032W	946	557	1151	707	637	542	863	609	560	769	807	699	781	667	752	593	1174	796	696	2132	802	1002	593	858	944	758	1008	1043	1089	1224	1032	1536	952	628	716	668
YBR033W	9922	8486	19126	9412	9263	7925	10987	7581	8920	10219	13763	9371	8303	7027	10317	6977	16973	8136	7349	39879	10165	14379	11555	11369	8163	8255	9754	8985	8943	14766	9873	18462	9767	5625	7853	7496
YBR034C	1781	1297	2559	1650	1535	1168	1965	1319	1312	1758	1752	1307	1331	915	1415	1251	2399	1267	1160	4177	1545	1984	1068	1725	1478	1645	2014	1499	1780	2434	1199	3125	1699	1041	1435	1590
YBR035C	1322	864	1527	1120	959	707	1201	754	738	1432	1222	911	844	639	815	688	1049	735	926	2107	1068	977	519	1270	1327	1352	1615	1408	1391	1861	1143	2401	1236	953	1053	1130
YBR036C	24984	20227	51889	21277	21066	17580	27077	17846	22716	22758	33760	22282	20423	16823	23905	19248	40968	19655	17366	94353	23643	37528	26137	27934	17349	18938	23313	17805	18810	33103	19938	38544	21683	12358	16560	17113
YBR037C	56	22	105	41	56	28	48	42	22	52	47	49	38	35	48	31	97	32	44	165	50	80	55	53	47	36	43	28	36	52	49	84	33	32	36	26
YBR038W	3280	2657	6144	2431	2360	1899	3389	2295	2726	3262	4412	2928	2890	2391	3453	2220	5083	2308	2433	11919	3111	4764	3175	3773	2948	2769	3421	3384	2905	4754	2910	4767	2570	2029	2089	2074
YBR039W	2996	2542	6515	2625	2418	2216	3082	2048	2692	3329	5141	3448	2583	2223	3157	1921	4631	1927	2477	15219	3162	4942	4270	3548	2614	2382	2911	2896	2578	4018	3459	5498	2807	1862	2077	2199
YBR040W	1532	928	1819	1367	1223	874	1400	825	940	1328	1270	1063	1206	931	1174	617	1269	982	1138	2654	1359	1412	401	1573	1670	1417	1522	1471	1291	1701	1308	2496	1417	1026	1141	1133
YBR041W	2544	1949	4695	2342	2191	1915	2595	1775	1932	2400	3487	2281	2266	2008	2518	1708	4415	2141	1869	9103	2514	3475	2575	2983	2009	2189	2640	1963	2310	3567	2170	4778	2657	1504	2114	1879
YBR042C	457	446	782	436	485	304	622	396	533	488	484	617	392	453	548	410	1037	456	374	1663	464	795	490	651	314	339	429	330	359	624	377	621	396	297	312	332
YBR043C	2062	1300	3698	1817	1859	1385	2772	1967	2280	1795	2491	1627	1343	1045	1419	1448	3657	1607	1717	8854	1889	3269	2690	2094	1842	2393	2737	1359	2209	3307	1409	3483	1821	1316	1958	1874
YBR044C	10962	8820	20592	9856	9669	7667	12469	8388	10138	11237	15442	10184	8197	7131	9859	6172	14821	6799	8711	43721	10379	16246	12261	12565	8417	8216	9771	8917	8406	12435	10050	16804	8874	6804	7648	7170
YBR045C	4827	2822	7459	4271	4028	3347	4630	3225	3463	4996	6088	4334	3640	3267	4363	2996	5575	3233	3759	14320	4661	6050	3815	5099	4253	3874	4778	4739	4353	6409	4796	8345	4718	3376	3317	3335
YBR046C	1443	1120	2911	2682	2535	2048	3037	1904	2586	1139	1653	1174	1138	964	1533	1103	2616	1228	1019	6165	1303	2013	2430	1445	1557	1698	2000	1164	1310	2246	2491	4450	2191	1505	2407	1833
YBR047W	498	373	936	1071	1031	851	1107	692	941	331	440	307	349	360	479	418	887	456	293	1467	421	580	453	483	465	573	681	316	518	716	928	1722	841	568	918	717
YBR048W	3215	2903	8609	3247	3266	2966	4687	3156	4562	2973	5758	3202	2535	2555	3299	2971	8182	2793	2359	19588	3325	6362	7253	4160	1780	2603	2848	1745	2551	4600	2130	5677	3022	1416	2693	2649
YBR049C	7719	4817	5349	6841	6390	3427	8410	5714	5023	6214	3614	4126	4131	3435	3872	2974	5458	4989	5255	6292	6104	5807	1626	7448	2008	3102	3374	1482	2999	2797	1169	3148	2276	990	2660	2259
YBR050C	24163	19766	37117	21711	21800	15812	32150	23130	23962	24145	29808	20173	14016	13289	16544	13668	34487	16864	18407	62847	22627	29078	13104	27388	4176	7443	7688	3228	6838	8480	2104	11164	5379	1313	6224	5312
YBR051W	439	503	611	393	411	299	623	417	607	457	465	502	310	368	430	401	664	264	380	1234	436	671	620	563	144	185	180	179	221	286	178	288	172	86	141	142
YBR052C	824	474	1215	573	560	495	679	498	552	876	931	675	649	498	742	445	905	500	640	2590	610	1080	694	681	887	500	639	1020	659	1001	1105	1185	586	660	423	467
YBR053C	717	327	722	518	466	343	657	340	300	719	541	452	539	399	530	300	581	402	504	1184	532	667	301	567	940	598	716	1141	621	914	870	1138	647	686	419	436
YBR054W	982	973	2544	844	922	901	1383	937	1299	1008	1755	1166	799	808	1129	951	2707	955	801	6605	1180	1927	2426	1443	516	837	906	535	720	1385	592	1566	820	330	670	702
YBR055C	4412	3508	8203	3867	4017	3121	4283	2883	3375	5265	7103	5449	3522	3035	4376	2485	5953	2805	3521	16106	4593	6028	3628	5501	3703	2877	3570	3662	3272	4868	3672	6474	3349	2523	2454	2479
YBR056C-B	0	0	0	0	0	0	0	0	0	0	0	0	0	0	0	0	0	0	0	0	0	0	0	0	0	0	0	0	0	0	0	0	0	0	0	0
YBR056W	3325	2380	5561	2796	2713	2066	3222	2300	2415	3145	3707	2485	2487	2137	2834	1837	3887	1939	2328	8864	3027	3960	2100	3288	2875	2564	3105	3275	2718	4239	3514	5651	3074	2228	2451	2289
YBR056W-A	117	81	236	92	99	83	147	97	137	93	167	132	79	52	104	103	178	94	64	516	105	206	158	117	70	86	122	75	72	153	80	140	70	47	73	80
YBR057C	1797	981	2181	1534	1415	1212	2005	1378	1218	1712	1550	1151	1168	923	1224	1082	1790	1194	1193	3325	1314	1689	758	1703	1235	1395	1681	1113	1194	1572	876	2274	1184	969	1417	1384
YBR058C	2561	1637	4194	2033	2021	1614	2799	1756	2028	2717	3363	2425	1921	1564	2227	1545	2821	1601	1702	8308	1908	3105	3058	2521	2700	2389	2942	3172	2535	3941	3023	4814	2609	1786	1822	1911
YBR058C-A	44	26	69	79	32	16	30	44	40	41	45	29	47	38	32	16	55	39	28	95	36	47	20	56	58	52	68	75	71	82	58	114	44	39	36	51
YBR059C	5441	4122	10758	4446	4464	3530	6009	4154	5090	5798	8486	5929	4814	4280	5566	3264	9193	3793	4263	22446	5498	8093	5835	6611	5854	4566	5415	7530	5179	8867	7094	9750	5112	4210	3430	3483
YBR060C	2131	1478	3780	1773	1790	1208	2428	1502	1885	2489	3177	2232	2002	1506	2043	1253	3001	1452	1615	8096	2057	2948	2515	2231	3646	2133	2510	4444	2262	3714	3503	3715	2017	2168	1319	1330
YBR061C	759	592	1399	720	582	489	1122	742	830	748	1108	684	352	330	469	495	1046	460	622	3349	656	1218	1010	772	775	907	919	748	820	1358	746	1723	827	474	684	738
YBR062C	68574	53585	128678	63841	57928	50197	82044	51298	63505	75459	103248	66022	39986	30093	48053	41227	81668	43020	50991	285173	64554	97400	102098	65701	84043	77270	95005	82219	79680	128473	85949	162653	91282	43949	75424	75726
YBR063C	1998	2177	6141	1803	2390	2292	3133	2055	3074	2590	5578	3058	1727	1637	2618	1851	4497	1614	1678	18031	2154	4443	8697	2645	2524	1697	1956	3706	1936	3737	2975	3934	1625	1362	1152	1259
YBR064W	45	22	77	25	39	27	34	16	32	35	54	29	28	19	28	34	43	22	28	88	28	43	35	29	39	27	35	49	32	50	55	41	16	28	28	31
YBR065C	6258	4797	8781	6321	6650	4418	7000	4993	4987	6516	6707	5501	4383	3762	5069	3392	6524	3707	4469	14046	5460	6504	3061	6549	9364	5462	7078	11022	6226	8248	7234	9330	5882	5435	4446	4275
YBR066C	135	81	267	105	96	99	159	81	81	187	238	124	162	123	119	75	148	112	129	475	125	186	108	176	328	136	135	381	146	184	240	173	91	207	72	67
YBR067C	129	93	283	90	61	67	112	74	122	149	328	175	104	78	119	78	178	70	86	687	106	202	223	132	209	86	117	249	108	174	174	184	85	139	75	38
YBR068C	6180	4920	12007	5519	5696	4503	5634	4226	4882	5888	8817	5714	4546	4097	5592	3907	9497	4553	4420	23192	5581	8279	7190	6603	3584	4033	4647	3470	4550	6889	3394	8566	4446	2153	3540	3207
YBR069C	4242	3461	8743	3900	4110	3162	4771	3544	4387	3644	5566	3863	2859	2555	3245	3048	6957	3084	3086	20949	4027	6914	10231	5042	2285	1862	2043	2156	2047	2458	1513	3205	1903	1211	1645	1378
YBR070C	1798	1255	4046	1289	1512	1351	1662	1205	1517	1778	3120	2140	1393	1553	1910	1301	3189	1200	1444	10599	1671	3038	3423	1995	1449	1407	1601	1675	1543	2800	1928	2911	1589	1113	1084	1183
YBR071W	444	226	425	403	261	227	436	280	238	514	338	289	387	297	326	218	347	275	298	591	432	381	101	561	775	488	672	769	501	678	600	802	575	511	371	332
YBR072C-A	339	265	826	271	259	273	426	252	295	401	658	368	343	310	449	249	666	229	264	2032	325	665	849	448	351	304	313	465	314	635	519	673	267	256	152	194
YBR072W	1434	1100	2568	1005	962	916	1316	941	1105	1393	2270	1376	1166	1023	1551	1007	1896	853	957	5109	1247	1994	1607	1587	1538	1107	1444	1852	1358	2123	2032	2453	1334	1151	803	808
YBR073W	3638	3125	8130	2900	2902	2800	4174	2679	3831	3865	6336	4001	2937	2639	3694	2640	6599	2556	2825	20475	3610	6419	6928	4586	2903	2793	3253	3083	2853	4747	3374	5643	2904	2094	2323	2216
YBR074W	39088	31587	67997	30987	31709	27425	36788	25532	29878	40109	52692	39092	31440	27593	38415	25455	44894	23913	29071	115156	38398	49749	38221	43716	34038	28642	35078	40431	31912	47069	43149	56351	33477	25135	24758	25372
YBR076C-A	925	434	839	714	542	468	843	501	435	1024	722	650	708	460	685	457	688	478	642	1066	673	650	191	737	1469	771	1150	1641	975	1374	1261	1259	978	907	781	731
YBR076W	4137	2334	5836	3073	2888	2341	3685	2400	2526	4623	5049	3844	3062	2363	3476	2240	3599	2611	2845	9563	3421	3852	1932	3772	5726	3636	4677	7217	4235	6821	6521	7851	4592	4497	3088	3209
YBR077C	1450	701	1585	1072	979	688	1203	803	736	1587	1069	953	931	682	1002	720	959	844	961	2071	1006	1025	682	1337	2041	1250	1634	2511	1581	1962	1742	2401	1481	1382	1106	1053
YBR078W	3309	2450	5486	2852	2670	2239	3451	2469	2404	3462	3699	2844	2842	2331	3134	2130	3988	2304	2277	8617	3098	4110	1920	3457	3284	3099	3741	3604	3291	4912	3464	5797	3264	2499	2595	2591
YBR079C	3604	1258	4194	3361	2545	2421	3565	2347	2462	3688	4124	3167	2935	2345	3068	2225	4325	2373	2957	10938	3213	4409	3738	3895	3516	3095	3828	4212	3517	4639	3395	5708	3410	2681	2860	2614
YBR080C	7448	6288	18256	5594	5643	4799	8580	5881	7526	8875	15106	8925	6431	5755	7963	5247	14158	5847	5454	38638	7937	12300	10846	8668	7764	6796	8026	9316	6749	12279	8591	13356	6931	6036	5058	5488
YBR081C	5830	4179	12235	6980	6572	5183	4956	2889	3685	6344	9429	5636	4806	3856	5894	3997	8449	4107	4005	23140	4821	7734	9305	5835	6722	6353	7352	8568	7061	12647	12969	21177	10590	7003	7704	7223
YBR082C	1887	1320	3354	1522	1481	1236	1914	1222	1471	2424	2998	2431	2258	2015	2629	1303	2476	1272	1712	7145	2042	2603	1561	2262	3594	1740	2078	4986	2148	3247	5650	3540	2139	3250	1466	1397
YBR083W	100	57	160	54	54	81	95	70	78	100	122	84	82	32	80	67	104	60	79	278	80	96	76	110	110	87	95	211	84	138	149	117	63	35	30	62
YBR084C-A	4674	3900	10133	4187	4149	3599	5854	4147	5204	4646	7196	4158	3511	2849	4550	3514	6800	3030	3321	17355	4281	7107	6464	4804	3369	3704	4399	4192	3703	6204	4059	7494	4082	2314	3101	3352
YBR084W	19725	17910	40069	16425	18143	14865	25171	18358	22360	19320	28528	19688	13769	13963	18338	13728	39905	16663	14969	91163	20741	30830	24862	26159	7697	10542	11362	7883	9844	14820	8189	18755	10226	5400	9067	8412
YBR085C-A	1994	1689	5140	1485	1429	1290	1623	986	1484	2140	4028	2269	1784	1518	2348	1658	3807	1559	1449	11467	1999	3486	4122	2239	1865	1601	1754	2145	1709	3531	2181	3554	1689	1271	1273	1305
YBR085W	2386	1347	2253	2101	1761	1362	2628	1714	1584	1963	1361	1331	1566	1210	1594	1298	2127	1364	1654	3285	1759	1941	565	2125	2017	1848	2291	1963	1745	2446	1566	3114	1944	1124	1753	1668
YBR086C	4381	3631	9222	4117	4086	3473	5308	3649	4083	4728	7009	4432	3510	3268	4108	2886	8106	3213	3726	21506	4577	7029	5811	5963	3989	3664	4534	4550	3974	6416	4957	8099	4033	3206	3230	3134
YBR087W	1225	703	1419	1057	988	596	1208	877	802	1055	868	759	963	717	832	577	1132	765	897	1762	993	1099	329	1138	1168	992	1265	1013	1078	1421	843	1693	1026	663	864	810
YBR088C	325	157	398	259	282	126	280	196	207	255	293	235	206	168	226	163	278	163	173	640	281	272	116	270	218	243	246	258	259	335	207	426	237	154	176	196
YBR089C-A	143	152	496	124	156	129	197	150	173	128	334	186	148	144	176	150	412	103	104	1379	164	362	705	171	104	98	122	110	91	264	135	245	91	93	85	97
YBR089W	39	23	57	23	15	37	56	38	20	38	44	26	35	17	27	21	52	26	19	163	32	53	35	37	23	31	22	31	23	41	23	46	24	21	31	14
YBR090C	398	285	612	336	367	250	419	228	369	376	449	401	348	302	367	187	556	228	318	1219	345	518	268	433	339	375	366	463	387	542	458	781	444	300	265	355
YBR091C	499	346	863	509	493	342	557	350	402	586	529	414	466	330	502	274	579	333	441	1353	525	635	184	601	571	557	601	643	627	829	713	1138	786	507	476	495
YBR092C	2205	1860	4644	1875	1903	1561	2208	1519	1639	2026	3145	2013	1980	1831	2277	1597	4176	1698	1857	10168	2134	3566	2695	2783	1779	1867	2194	1852	1935	3169	1863	3683	1925	1295	1557	1572
YBR093C	378	209	278	389	263	170	298	234	185	290	206	198	271	188	227	183	270	234	343	464	311	292	64	406	395	368	408	357	410	446	238	491	307	246	272	249
YBR094W	1608	1094	2507	1287	1230	1059	1596	1119	1316	1409	1554	1340	1199	1114	1483	1130	2183	1065	1239	4961	1434	2068	1399	1677	1187	1239	1534	1137	1376	1942	1046	2050	1258	701	848	1019
YBR095C	2321	1834	4302	1836	1755	1480	3305	2084	2693	2280	3038	2155	1652	1536	1973	1805	3951	1616	1871	10350	2167	4010	3764	2704	1265	1611	1830	1338	1722	2720	1242	2716	1449	852	1119	1291
YBR096W	7924	5804	13653	5937	5929	4559	11909	7797	9091	7425	9261	6610	5434	5115	6548	4679	11079	5135	6195	27130	7199	10867	7188	8811	4504	5624	6481	4042	5795	8595	4136	9510	5013	2717	4063	4047
YBR097W	5371	3468	9097	4228	4057	3322	5329	3597	4324	5261	7009	4755	4036	3372	4794	2974	6605	3241	3865	18133	4755	6708	4422	5716	4987	4327	5114	5406	4832	7311	5267	8787	4788	3631	3487	3465
YBR098W	1892	1620	3987	793	999	817	2498	1603	1991	2671	4158	2803	1727	1465	1977	796	2173	965	1698	9061	2172	2840	2363	2472	7376	1826	2225	10305	2044	3240	5188	2245	1140	3462	450	812
YBR099C	0	0	0	0	0	0	0	0	0	0	0	0	0	0	0	0	0	0	0	0	0	0	0	0	0	0	0	0	0	0	0	0	0	0	0	0
YBR101C	4598	3982	9525	3321	3414	2808	4556	2897	3811	5650	7814	5302	4919	4161	5773	3198	7104	3371	3688	19371	4640	6642	4136	5722	7753	4126	4684	10099	4291	6795	8227	7530	3806	5462	2810	3038
YBR102C	5800	4856	13452	4415	4279	3837	6230	3629	5067	6018	10195	6771	5111	4476	6785	4248	10027	3834	4023	31258	5482	9276	10878	6823	5382	4453	5340	7049	4701	8409	7335	8270	4495	4294	3268	3544
YBR103C-A	198	202	632	197	190	195	339	182	272	216	409	276	166	125	291	212	411	189	163	1372	219	385	775	266	151	170	220	145	154	261	147	376	162	100	131	151
YBR103W	1962	1395	3643	1817	1591	1252	2318	1574	1850	1816	2337	1544	1391	1001	1742	1567	2679	1280	1307	7049	1545	2419	2106	1882	1219	1413	1855	1162	1193	2154	1096	2661	1356	768	1185	1306
YBR104W	10079	9512	25334	8711	9082	8521	12194	8037	11156	10497	18772	11987	7962	7566	11183	7829	19948	7590	7885	63577	10311	18402	22878	12208	6721	6967	8249	7888	7512	12866	8924	15192	7653	4937	6149	6170
YBR105C	2807	2118	4548	2518	2295	1872	2580	1778	1975	2746	2740	2314	2188	1795	2413	1432	3337	1724	2078	6364	2526	3149	1419	2786	2465	2247	2804	2226	2316	3581	2184	4249	2516	1544	1912	1868
YBR106W	1497	1396	4297	1324	1488	1293	1965	1247	1912	1573	2989	1655	1222	1266	1838	1315	4067	1308	1070	11280	1597	2986	4533	1910	812	1158	1188	1052	1090	1912	1231	2271	1075	619	805	904
YBR107C	1456	1177	3122	1220	1264	1007	1723	1062	1436	1426	2310	1415	1166	1065	1429	949	3010	1045	1092	6582	1275	2333	1798	1809	1045	1117	1326	1156	1081	2003	1149	2525	1166	758	962	858
YBR108W	9177	5137	15351	9131	8102	6969	10453	6764	7999	9827	12477	8365	6322	4694	7954	6323	10828	6325	7057	31899	8341	11783	11016	9540	9310	8151	9655	11392	8695	13294	9702	17315	9050	5694	6945	7245
YBR109C	104	51	164	141	124	100	163	85	77	143	112	79	73	68	82	74	138	77	144	376	86	102	176	102	118	99	121	125	99	135	95	125	76	82	75	78
YBR109W-A	29	15	42	26	13	17	29	14	9	25	20	11	8	12	13	18	31	10	21	70	12	15	26	18	24	20	14	28	15	15	16	36	7	4	21	20
YBR110W	584	397	778	419	370	365	764	494	527	690	773	577	481	395	534	309	466	315	429	1294	499	537	307	672	1855	575	714	2511	591	817	1477	801	401	961	298	318
YBR111C	3269	2923	9228	2613	2729	2707	3261	1829	2861	4188	8214	5004	3036	2867	4301	2076	4727	1923	2570	24161	3411	6389	10023	3866	3810	2199	2383	6788	2498	4718	7540	5322	2438	3757	1684	1634
YBR111W-A	5490	4205	10743	4184	4244	3656	4407	2891	3526	6614	9509	7105	4585	4384	6036	2762	5426	2705	4560	23101	5358	7476	6766	5704	5846	3022	3721	8615	4013	6114	10630	6673	3790	6062	2863	2890
YBR112C	11186	6605	14385	8441	7703	6057	8167	5555	4937	13430	12857	10365	8922	7112	9295	4940	7899	5362	9717	25065	10406	10958	4771	11142	14892	7230	8623	21411	8766	12174	19808	14887	8137	14379	6535	5985
YBR113W	29	10	17	28	12	27	22	21	13	17	14	19	21	7	4	11	9	5	11	32	5	28	5	12	22	23	45	17	18	17	18	22	5	19	17	15
YBR114W	11604	8347	16434	10281	9344	6952	18695	12513	12544	9378	10114	6757	5437	4893	6636	8310	15202	7458	7063	22326	8241	11446	4535	10316	1989	4143	4215	1540	3816	4884	1053	5977	2921	594	3652	2945
YBR115C	505577	442024	1151000	415307	418602	387698	562980	393903	487290	587379	956886	594081	425804	371428	541968	338449	724157	335605	403616	2574746	527610	798211	832876	581559	505889	392387	472140	613810	425803	729741	665948	832963	447224	397778	329772	334468
YBR116C	337	304	927	342	404	320	445	301	465	333	476	368	319	264	467	388	961	354	251	1858	357	768	911	491	236	292	385	228	264	606	283	596	314	168	251	273
YBR117C	14233	11465	28858	11719	11416	10022	14105	9620	12048	15263	22060	15552	13470	11481	15626	10636	21357	9448	11112	57806	14674	21227	18386	16301	15079	11928	14965	18041	13028	21776	20850	24202	13644	13202	10027	9908
YBR118W	5550	4324	12070	4640	4478	3947	6207	4181	5350	4941	8289	5362	4495	4305	5599	4302	11783	4560	3962	26449	5072	8988	9482	6422	4468	4889	5790	4716	4991	8396	5502	10386	5174	3408	3971	3986
YBR119W	872	513	1086	780	750	461	744	523	564	781	814	640	560	465	734	410	854	504	547	1633	757	687	386	740	755	724	937	707	786	987	836	1516	809	532	723	600
YBR120C	413	342	855	393	317	303	451	376	383	399	614	412	298	281	430	335	693	269	293	1822	379	675	661	488	324	412	454	507	402	698	512	887	391	307	313	318
YBR121C	14328	13212	32391	14547	15434	13616	25293	17664	21933	11736	19828	12160	8894	8845	13103	12908	27348	11464	8945	66736	12215	23419	27818	15254	5386	9704	11139	5068	8696	14023	5572	18525	9768	3281	10091	9521
YBR121C-A	0	0	0	0	0	0	0	0	0	0	0	0	0	0	0	0	0	0	0	0	0	0	0	0	0	0	0	0	0	0	0	0	0	0	0	0
YBR122C	5164	3770	7610	5460	5341	4186	9599	6761	6900	3780	4222	3245	3130	2962	4094	3982	7059	3264	3372	10742	4079	5493	2442	5355	1527	3424	4002	1085	3178	4278	1173	5632	3160	910	3925	3248
YBR123C	18578	15378	35223	15958	15846	13870	21812	14039	17482	19421	25621	18457	13368	12168	17380	12338	23676	12061	13344	61120	17327	23921	20710	20256	14223	13150	16019	15812	14200	21686	16066	25973	13808	9598	10924	12069
YBR124W	37	28	105	35	38	37	72	37	43	31	69	47	39	25	39	41	109	26	28	338	42	55	123	66	25	28	36	21	30	70	27	90	30	24	11	32
YBR125C	1278	1063	2640	1232	1187	940	1507	1010	1255	1252	1562	1244	1000	1011	1283	897	2403	891	939	5649	1274	2097	1557	1536	724	915	1109	791	955	1413	944	1825	1002	633	828	838
YBR126C	1914	1383	4111	1382	1334	1148	1990	1226	1660	2170	3232	2135	1735	1385	1977	1072	2883	1378	1454	8692	1950	2767	2794	2203	2085	1839	2063	2468	1644	3248	2201	3376	1734	1564	1064	1325
YBR126W-A	0	0	1	0	0	0	0	0	0	0	0	0	0	0	0	0	0	0	0	0	0	0	0	0	0	0	0	0	0	0	0	1	0	0	0	0
YBR126W-B	1	4	0	2	1	1	1	0	1	1	2	0	3	0	0	1	1	0	1	5	2	4	1	1	4	2	1	2	1	13	1	8	3	1	0	2
YBR127C	747	428	1035	476	443	340	814	479	632	776	876	659	632	460	645	319	805	402	492	1919	641	820	376	771	830	628	810	1007	735	1167	737	1020	639	617	351	433
YBR128C	1967	1433	3221	2479	2319	1829	2357	1414	1933	1518	1845	1536	1190	992	1664	1510	2969	1388	1278	6126	1546	2704	2693	1781	732	1011	1303	532	952	1398	1204	2561	1558	696	1378	1452
YBR129C	1290	877	1626	1580	1499	1121	1369	860	866	963	923	735	981	609	817	910	1338	800	896	2269	966	1164	639	1050	561	691	935	302	652	870	721	1873	906	578	941	991
YBR130C	2476	2134	5769	2054	1948	1830	2720	1650	2320	2849	4244	2753	2194	1933	2937	1897	4145	1828	1799	12941	2367	4217	4879	2714	2598	2222	2623	2996	2428	4504	2982	4696	2477	1783	1884	1872
YBR131C-A	0	0	0	0	0	0	0	0	0	0	0	0	0	0	0	0	0	0	0	0	0	0	0	0	0	0	0	0	0	0	0	0	0	0	0	0
YBR131W	3305	2450	5892	2855	2662	2034	3446	2274	2676	3655	4241	3207	2835	2409	3424	2195	3790	2113	2477	9573	2847	4150	3038	3572	3690	2891	3498	3946	3324	5228	3857	5661	3265	2392	2251	2374
YBR132C	126	60	162	103	103	136	177	114	107	177	218	136	78	81	98	159	217	210	167	468	121	217	143	179	157	148	79	289	157	138	128	224	68	127	86	106
YBR133C	444	128	356	406	285	252	401	320	189	484	269	210	282	227	229	215	434	364	373	736	401	344	174	406	367	365	436	440	507	405	357	673	367	259	351	270
YBR134W	141	61	120	113	91	71	116	86	69	112	85	66	93	101	73	29	108	84	101	204	116	102	38	106	118	123	142	138	129	167	111	257	100	69	114	74
YBR135W	370	165	413	269	272	214	345	191	269	280	304	257	282	192	272	188	336	223	268	700	288	355	128	325	270	215	318	336	340	457	302	542	286	232	212	235
YBR136W	15313	12451	29944	15642	15618	12749	20789	14023	16382	14279	20359	13564	11498	10149	14240	11400	24950	10924	10944	61869	14787	22531	20266	17462	9169	11248	13421	9635	11085	18256	10038	24568	13041	6403	11331	10447
YBR137W	1066	586	1166	898	842	623	998	754	768	930	826	696	775	559	728	607	1103	685	767	2225	893	948	476	1080	845	806	853	899	897	1077	718	1567	863	530	804	647
YBR138C	1235	568	1005	1099	919	646	1401	996	637	1029	681	636	814	617	719	731	1316	1185	1037	2027	1065	995	386	1372	1048	942	1013	1147	1095	911	708	1721	856	610	854	732
YBR139W	245	52	257	275	192	251	372	305	132	316	260	188	210	201	176	407	578	654	368	1095	295	351	341	362	307	213	173	323	277	210	133	392	94	196	235	163
YBR140C	15001	10856	26862	10932	10887	8888	14143	9588	11293	18079	24106	16522	14592	12492	15559	8482	20729	10234	12168	56377	14946	20478	14457	16895	22154	13277	15272	29004	14812	23205	28594	25679	14281	19295	9326	9786
YBR141C	1493	1091	2606	1398	1429	1209	1513	1045	1101	1407	1710	1277	1058	873	1242	857	2023	996	1325	4677	1536	2258	894	1720	870	877	974	960	828	1245	1159	1923	905	615	817	743
YBR141W-A	0	0	0	0	0	0	0	0	0	0	0	0	0	0	0	0	0	0	0	0	0	0	0	0	0	0	0	0	0	0	0	0	0	0	0	0
YBR142W	9276	6977	17029	8019	8246	6572	10125	6667	8403	8510	12221	7959	7060	6330	8230	6913	15997	7123	6614	37044	8649	14152	11745	10505	6343	6476	7838	7023	6702	10437	8045	14161	7373	4897	6028	5556
YBR143C	1891	1520	3970	2075	1936	1625	2167	1351	1458	1706	2774	1838	1320	1303	1635	1113	3342	1376	1713	9366	2020	3183	2266	2207	1190	986	1157	1195	873	1363	2075	2276	1135	1120	1126	1056
YBR144C	181	129	536	143	139	161	222	147	179	184	335	169	125	146	185	189	388	165	180	1305	215	373	501	319	105	132	139	129	114	201	109	276	100	119	113	130
YBR145W	20156	16729	42978	18877	19467	15952	27520	18863	24078	18374	28938	17811	13536	12420	17684	15261	33421	15328	13938	75572	18360	30331	23485	22899	10952	15281	17702	10069	14812	24385	10431	32090	16340	6477	15421	13869
YBR146W	1069	785	1837	1016	923	768	1075	698	955	1069	1339	1013	918	895	1050	707	1700	876	884	3999	1111	1529	957	1302	915	980	1289	1319	1255	1808	1222	2186	1280	606	859	772
YBR147W	585	277	510	547	426	274	573	310	280	464	417	346	412	292	404	308	425	396	470	551	470	409	113	550	582	587	699	711	741	773	578	1021	615	324	478	337
YBR148W	4774	3562	8065	4347	4577	3158	6068	4141	4702	4210	5171	3741	3698	3580	4329	3312	8177	3556	3681	16782	4471	6678	3937	5382	3596	4164	5159	3369	4406	6645	3822	8369	4827	2741	4221	3988
YBR149W	738	405	931	530	591	404	733	492	501	697	795	629	547	454	724	358	819	466	480	1530	607	707	287	681	853	696	857	949	732	1136	899	1333	799	606	466	556
YBR150C	6662	4541	13159	4736	4781	3932	6752	4494	5793	8539	12160	8349	6525	5876	7336	3615	8934	4372	5261	29180	6302	9656	8090	7716	11041	6265	7506	14734	7284	12052	13070	12675	6674	8771	3771	4292
YBR151W	513	391	1063	440	396	376	553	361	431	517	930	523	335	333	515	301	677	431	316	2226	345	740	864	429	630	482	561	683	604	905	734	991	574	450	330	405
YBR152W	442	345	716	392	417	284	530	326	454	512	529	484	332	239	392	325	596	335	338	1559	410	653	563	524	394	358	419	563	382	676	419	659	366	368	242	206
YBR153W	7067	5373	12770	4727	4634	3807	6504	4567	5149	7301	11042	6249	4979	4010	5341	4021	10249	4354	4958	24769	6065	10374	7501	7255	3601	2765	2937	3449	3032	4351	3110	6061	2640	2516	2175	2132
YBR154C	370	320	722	322	310	302	441	252	323	360	516	396	277	270	369	244	542	293	312	1314	384	542	400	469	302	320	424	314	330	536	348	671	435	250	265	291
YBR155W	3906	2719	6393	3727	3361	2641	3684	2507	3087	3603	4207	3050	2888	2180	2899	2128	4999	2818	2888	11367	3500	4719	2894	4106	3910	2851	3543	4437	3727	5158	4806	6726	4077	2747	2979	2839
YBR156C	8340	6483	15395	7312	7241	5780	8434	5368	6622	7662	10333	7383	6647	5622	7705	5367	12483	6167	6359	29356	7939	11468	8251	9492	7890	7088	8080	9183	7868	13054	10118	15282	8659	5717	5784	6184
YBR157C	1945	1426	3257	1800	1729	1438	1918	1230	1571	1929	2329	1654	1513	1459	1848	1254	2887	1452	1436	5825	1741	2356	1342	2133	2007	2111	2193	2253	2081	3283	2578	4019	2254	1504	1788	1589
YBR158W	19696	16107	33829	16723	16134	14168	18182	12408	15453	19609	24719	19257	15370	12728	18012	12222	21323	11951	15112	59390	21474	24035	19327	22577	16586	14631	18317	18574	15002	22567	19626	26953	16445	12464	12067	12907
YBR159W	3267	2782	8533	2333	2641	2126	3663	2267	3005	4000	7001	4557	3201	3176	4259	2259	5921	2346	2749	20651	3342	5961	4590	4716	3118	2948	3349	4062	2917	5438	3876	6016	2491	2470	1639	1973
YBR160W	918	677	1807	718	650	487	857	685	889	1099	1477	926	750	640	934	546	1337	631	827	3254	934	1373	867	1020	1189	930	1081	1225	883	1485	1046	1513	836	726	531	715
YBR161W	3414	2429	6246	2750	2642	2206	3115	2240	2820	3243	4872	3324	2639	2620	3469	2192	5355	2234	2606	12877	3244	4692	3202	4066	2980	2836	3268	3109	3035	4824	3570	5473	3104	2386	2281	2368
YBR162C	2261	1858	4799	1912	1965	1568	2077	1559	1894	2628	3430	2564	2086	1850	2360	1579	3777	1789	1838	10596	2422	3751	2779	2817	2511	2065	2533	2979	2111	4006	2915	4380	2391	1684	1487	1726
YBR162W-A	557	370	1206	436	443	442	551	315	481	577	980	589	391	402	510	326	1096	361	398	3142	504	929	1199	622	444	448	495	557	467	755	662	947	451	363	309	384
YBR163W	2245	1544	3700	2088	2051	1544	2258	1577	1805	2035	2441	1789	1766	1580	2010	1498	3472	1624	1724	7079	2011	3059	1579	2543	1820	2114	2274	1855	2153	3092	2023	4375	2397	1462	1954	1926
YBR164C	9006	7941	18663	7967	8628	6946	13834	9177	11128	9952	15482	9242	5566	4842	7321	6328	15108	6626	6164	42878	8018	14259	14417	9562	1892	3060	3302	1669	2890	4623	1342	5906	2617	836	2571	2166
YBR165W	8224	5568	9767	7130	6800	4734	11148	7490	6951	7476	7736	5362	4445	3622	4865	4457	8868	4915	5484	16817	6413	8119	3196	7474	1649	2733	3037	1162	2664	3327	882	4428	2257	642	2369	2058
YBR166C	3595	2960	8059	3115	3135	2694	3974	2637	3501	3874	6129	4117	3034	2987	3970	2521	6077	2495	2592	17868	3678	5963	5940	4115	2720	2794	3049	2763	2948	4652	2979	5306	2810	2087	2247	2286
YBR167C	1082	729	1435	930	791	625	1048	719	732	1058	1182	855	863	641	952	497	1193	679	810	2369	940	1178	373	1113	875	897	1033	799	815	1233	767	1623	888	621	671	688
YBR168W	4185	3195	8735	3278	3446	2996	4438	2706	3987	4667	7239	5000	3797	3423	4553	2580	6495	2707	3093	19885	3808	6654	7325	4508	4872	3644	4420	6770	4544	8254	6743	8962	4596	3551	2705	2970
YBR169C	9070	7395	19790	8018	7950	7106	10283	7105	8843	9749	16056	9834	7145	6632	8635	6035	16936	6827	6502	49124	8744	14532	17029	10314	8547	7897	9117	10399	8671	14020	9854	18844	9079	5305	6534	6154
YBR170C	1686	1431	3268	1261	1224	1036	1993	1316	1765	1982	2695	2130	1691	1393	1866	1020	2500	1234	1563	6714	1975	2564	1283	2305	2092	1873	2237	2443	1861	3119	2024	2760	1516	1510	1044	1251
YBR171W	4353	3973	10132	3810	4020	3532	5029	3378	4351	4651	7648	4540	3262	3153	4505	3220	6656	2895	3326	23628	4067	7140	9920	4961	2616	2621	3356	3281	2987	5366	3972	6449	3459	2281	2564	2625
YBR172C	9000	6942	16319	7515	7573	6262	9557	6587	7615	8523	11630	7721	6541	5601	7886	5681	12196	5895	6544	33301	8214	11866	9107	9249	5762	6355	7744	6710	6443	10632	7648	13680	7035	4922	5884	5812
YBR173C	765	466	852	639	618	407	783	514	496	710	668	534	559	464	597	463	770	495	594	1092	665	710	200	818	629	775	855	694	678	943	625	1263	794	581	658	678
YBR174C	88	53	90	82	47	36	59	40	52	74	52	50	60	54	79	24	67	42	61	134	59	89	13	69	68	66	90	73	53	102	66	108	83	58	76	70
YBR175W	411	157	361	288	314	220	387	220	186	324	259	207	278	204	252	165	275	251	248	411	278	302	62	355	350	395	421	359	372	411	243	721	356	282	332	338
YBR176W	138	109	339	122	129	90	154	102	104	178	334	136	152	115	141	72	176	110	131	612	119	219	160	157	165	137	161	208	157	234	211	283	190	113	108	75
YBR177C	2282	1655	3791	1851	1639	1481	2148	1409	1804	2639	3155	2605	2057	1615	2173	1168	3250	1603	1753	6977	2335	3022	1478	2584	2881	2087	2505	3214	2531	3171	3781	3421	2333	2558	1849	1806
YBR178W	96	64	241	47	62	56	114	91	109	132	162	120	123	84	114	67	129	56	82	288	102	169	33	138	245	132	127	343	123	165	253	200	82	187	31	51
YBR179C	610	486	1328	511	463	388	512	330	465	835	1252	770	578	473	660	312	791	357	505	2645	589	770	771	726	954	659	754	1106	754	1095	1114	1256	737	536	408	520
YBR180W	1895	1555	3861	2510	2472	2063	2515	1786	2185	1498	2412	1549	1334	1286	1789	1604	4309	1636	1438	8790	2000	3137	2968	2444	781	1703	1942	745	1508	2482	1062	3712	2037	618	2219	1673
YBR181C	236	183	390	158	182	153	247	165	186	217	278	231	175	189	252	184	449	165	158	650	222	364	171	290	200	219	195	286	186	284	240	349	219	170	147	132
YBR182C	1020	770	1725	872	1055	726	1119	624	964	935	1139	811	774	697	987	730	1821	947	667	3590	1005	1498	697	1218	772	989	1039	817	1040	1400	793	2039	989	567	765	815
YBR182C-A	97	112	242	93	72	76	141	80	86	110	200	87	118	99	119	82	189	83	121	596	94	193	184	131	94	126	140	130	102	194	99	137	65	70	51	81
YBR183W	3632	2846	6948	2673	2416	2266	3643	2423	2888	3718	5338	3788	3188	2874	3823	2075	4884	2362	2539	11314	3306	4650	2965	3921	3654	2334	3075	4251	2934	4251	4228	4618	2481	2537	1623	1825
YBR184W	19822	16788	47540	13288	14161	12272	20827	14040	18137	26511	44263	27518	19495	17512	23378	12967	31501	12920	15404	96790	19655	32737	26752	24198	25862	19006	21932	35325	21286	35735	35725	37789	19363	26222	13566	13556
YBR185C	8408	7633	23983	5486	5913	5667	8505	5889	8542	11704	23242	12531	8111	7187	10701	5962	15733	5483	6248	56854	8384	15437	22212	9485	10027	7622	8517	13965	8021	16742	14355	16095	7712	8648	5179	5629
YBR186W	23342	20355	61252	16810	17689	16396	24011	15804	22537	31189	56095	33239	22428	21181	29126	16747	49072	17822	18616	160888	24508	42709	55769	29395	28968	22688	26548	38613	25030	46103	41728	48984	24472	25286	17101	17847
YBR187W	1815	1404	3773	1427	1501	1191	1883	1239	1617	1715	2480	1921	1365	1265	1806	1174	2821	1218	1245	7704	1585	2799	2412	2086	1521	1426	1686	1728	1605	2423	1828	3129	1624	1032	1196	1073
YBR188C	647	454	1247	543	539	452	610	404	636	654	985	658	446	458	620	352	1115	409	379	2770	546	976	688	745	505	569	728	555	585	1075	754	1394	673	471	462	551
YBR189W	1098	795	2115	678	668	501	1181	741	857	1168	1703	1069	1018	808	1075	632	1438	681	787	4140	1082	1515	1114	1221	1159	819	922	1099	814	1451	890	1133	644	731	371	555
YBR190W	6143	5673	15264	4960	5707	5051	6819	4797	6368	5923	10607	6462	4706	4470	6151	5101	12644	4086	4687	35100	6292	11348	11681	7881	3136	3677	4039	3389	3994	6844	3588	8467	3771	1729	2946	2772
YBR191W	9348	7517	16314	8230	7932	6232	9547	6981	7201	8934	10632	7434	6653	5695	7417	5698	12849	6206	7215	23818	9271	11413	4181	10847	5549	6016	6991	5198	6386	9128	4694	11515	6561	2793	5525	5046
YBR191W-A	1416	1017	1962	1271	1125	895	1256	938	955	1179	1231	927	905	729	1013	782	1632	833	1014	2418	1371	1576	338	1534	824	866	1050	779	869	1220	644	1661	979	432	869	796
YBR192W	2853	2057	4822	2455	2199	1505	2857	2152	1830	2767	3274	2162	2071	1804	2348	1544	3198	1783	2176	7161	2617	3143	1983	2966	2058	2060	2645	2280	2282	3469	1736	4430	2111	1164	1775	1732
YBR193C	1379	1142	2905	1175	1144	985	1565	1100	1353	1623	2152	1429	1124	936	1419	806	1832	892	996	5580	1375	2017	1851	1518	1469	1227	1395	1771	1235	1839	1522	2450	1184	799	818	1001
YBR194W	1317	1182	3384	1044	1079	1169	1586	1017	1456	1559	2784	1727	1095	1050	1570	963	2070	875	1058	7300	1290	2410	3152	1569	1428	1166	1391	1734	1384	2268	2021	2508	1348	1010	890	953
YBR195C	2677	1676	4283	2092	2040	1466	2752	1749	2140	2676	3284	2336	1927	1526	2291	1601	2801	1564	1678	8097	2232	3026	2421	2629	2704	2248	2712	3208	2527	3861	3183	4762	2588	1998	1679	1711
YBR196C	7533	5960	13393	6366	6143	4988	8330	5694	6496	7266	9100	6884	5694	5302	6896	4843	11725	5644	5774	26872	7417	9973	6229	8921	5079	5624	6283	5368	5734	8194	5462	10456	5744	4286	4655	4576
YBR196C-A	1154	1028	3160	848	1047	938	1429	850	1288	1186	2199	1292	890	963	1271	922	2542	917	872	8578	1093	2273	3173	1512	584	739	743	792	836	1408	859	1636	907	556	607	631
YBR196C-B	122	88	160	150	119	85	165	103	91	128	132	94	123	94	109	73	125	115	108	317	124	141	38	138	189	145	187	214	197	207	178	283	194	119	174	132
YBR197C	1628	1086	2569	1327	1202	1076	1633	1162	1136	1607	1780	1342	1273	966	1366	952	1638	1023	1108	4301	1365	1766	1013	1487	1672	1378	1924	1953	1510	2263	1717	2998	1537	1269	1179	1170
YBR198C	2315	1871	5240	2113	2070	1897	2527	1715	2539	2410	3944	2495	1905	1685	2385	1471	4158	1615	1679	11787	2122	3963	4046	2644	1782	1971	2182	2188	1929	3274	2376	4062	1975	1487	1463	1685
YBR199W	1003	707	1348	758	744	519	1038	623	616	1238	1007	836	755	572	827	564	1012	643	762	2175	878	905	446	993	1372	1083	1276	1499	1287	1847	1104	2292	1091	916	805	784
YBR200W	2835	2228	6237	2302	2334	1916	2918	1828	2276	3410	5163	3477	2335	1824	2951	1963	3831	1816	2192	13284	2638	4219	5256	2978	3333	2728	3268	4304	3432	5730	4097	6373	3156	1991	1950	2168
YBR200W-A	282	156	305	268	262	146	195	68	95	186	188	131	143	128	130	126	205	136	222	262	180	201	66	278	197	152	231	203	258	162	141	269	160	107	176	144
YBR201C-A	304	193	389	386	300	214	277	134	136	277	215	207	195	187	161	161	221	191	256	521	252	276	74	299	264	178	224	228	204	277	237	364	228	98	217	166
YBR201W	524	292	632	637	559	386	483	230	261	481	343	329	349	243	325	288	409	398	402	715	472	433	117	601	413	422	390	415	373	428	309	798	459	252	431	338
YBR202W	4806	3614	8643	4192	4027	3331	5320	3327	4203	4304	5703	4072	3972	3201	4735	3071	6605	3285	3497	14508	4224	6377	4354	5152	3690	3951	4792	3727	4103	6537	4084	7491	4298	2719	3707	3692
YBR203W	7386	5450	12975	6495	6155	5230	7698	5228	6553	6530	8921	6375	5508	4933	6597	5021	11490	5402	5064	25245	6503	10101	8175	7680	5807	5577	6957	6340	6134	9392	7227	11358	6588	4712	4842	4967
YBR204C	1264	769	1527	1144	1016	963	1500	921	912	1228	1070	954	987	774	1110	1097	1494	1042	966	1982	1111	1285	368	1273	1522	1321	1651	1650	1409	1761	1524	2311	1287	1441	1323	1145
YBR205W	359	165	389	337	261	254	379	275	241	342	275	244	236	192	293	338	452	331	331	470	357	313	91	336	406	296	362	446	319	364	354	547	285	461	245	239
YBR206W	20	12	18	25	14	11	18	25	9	12	12	17	13	11	19	24	25	10	23	22	15	13	16	21	17	11	19	18	16	20	14	25	13	23	13	14
YBR207W	1114	884	1966	1013	1013	845	1428	882	1009	1166	1460	1171	882	814	1164	840	1794	925	864	3664	1121	1504	951	1380	918	897	1032	910	839	1262	951	1582	952	777	713	787
YBR208C	6718	4651	9663	6558	6023	4662	7386	4968	5404	6198	6439	5183	4673	3978	5305	4047	8359	4412	4780	16818	5738	7618	3667	7044	5568	6184	7164	5441	6159	8832	5947	11837	6987	4066	6131	5635
YBR209W	2296	1580	3936	2199	2156	1910	2895	2039	2103	1942	2571	1755	1648	1355	1839	1629	2769	1344	1337	6934	1934	2799	1878	2168	1567	1836	2127	1454	1711	2586	1760	3804	2120	1155	1789	1799
YBR210W	4434	3656	8102	4380	4406	3441	6550	4278	5197	3184	4462	2999	2367	2304	3404	3264	6133	3020	2847	14066	3596	5620	4303	4172	1304	2316	2725	936	2119	3181	837	4077	2330	568	2594	2499
YBR211C	4970	4398	12158	5011	5019	4287	7502	4683	6674	4293	7124	4200	2944	2587	3827	3833	8376	3525	3239	24712	4378	7978	11619	5149	1554	2949	3249	1251	2443	4266	1179	5658	2545	778	2955	2839
YBR212W	2955	2248	5862	2554	2490	2089	3039	2022	2851	3280	4199	2969	2382	1967	2843	1839	4358	2000	2120	11690	2805	4466	3502	3163	2607	2472	2826	3153	2641	4311	3417	4932	2933	2028	2078	1963
YBR213W	1092	739	1319	886	840	520	1098	775	723	951	973	771	826	694	854	565	957	727	778	1600	1050	1012	351	1117	1006	988	1265	968	1012	1351	905	1407	961	758	833	746
YBR214W	5439	5168	14546	4774	5209	4687	7003	4085	6149	6143	11474	6717	4179	3734	5534	4082	9884	3676	4203	34575	5453	10070	14735	6336	4554	4083	4917	5750	4254	8155	6323	9618	4609	3677	3443	3592
YBR215W	8562	5807	12099	7476	6772	5214	9413	5863	6010	8512	8981	6560	5607	4423	5983	4701	8177	4815	6181	19413	7366	8654	4397	7930	7818	6424	7737	8404	6591	9574	7568	11761	6682	5280	5818	5286
YBR216C	4187	2718	6123	3800	3269	2504	4487	2858	2900	4320	4791	3482	3198	2591	3609	2590	4257	2346	3334	10453	3686	4553	3088	4525	4373	3441	4281	5129	3939	5593	4740	6894	3616	3166	2783	3003
YBR217W	1059	794	1447	908	892	559	980	675	652	1139	1122	973	1075	844	1021	595	1103	697	862	2147	990	984	450	1088	1400	1053	1283	1771	1283	1626	1516	2098	1374	1034	898	896
YBR218C	38180	30410	77649	31672	30298	26258	40603	26604	32523	39878	57480	36827	29008	24154	36645	24511	50828	24753	27845	151001	35028	55965	47992	40874	35101	31253	36729	41982	33582	54456	46112	64329	33573	28166	27103	26648
YBR219C	215	171	593	216	210	160	283	194	256	256	380	233	164	193	235	159	380	135	148	1038	224	347	340	224	183	220	255	165	195	339	190	453	231	155	184	172
YBR220C	903	614	1264	920	874	630	1070	703	694	832	820	692	698	554	806	542	861	586	703	1806	688	802	420	818	751	754	1003	740	716	974	648	1462	820	550	747	711
YBR221C	1323	847	1675	1244	1158	903	1297	931	1034	1171	1112	910	879	692	966	778	1280	767	944	2590	1025	1186	646	1053	1007	933	1328	932	1015	1397	823	2024	1238	800	1174	1045
YBR221W-A	279	145	455	260	183	199	260	154	207	214	341	159	135	121	222	172	313	171	186	727	166	336	251	241	186	180	201	189	185	271	158	374	190	116	228	172
YBR222C	2660	1898	5229	2020	2138	1866	2776	1779	2412	2938	4087	3022	2142	1867	2679	1636	3586	1797	1944	10907	2466	4021	3495	3082	2708	2072	2547	3466	2428	3786	3038	4071	2197	1912	1438	1750
YBR223C	1341	918	2684	1010	1063	908	1359	870	1103	1427	2032	1462	1090	1032	1433	787	1750	876	981	5476	1235	1943	1630	1361	1278	1112	1404	1608	1068	1988	1452	2035	1234	940	707	804
YBR223W-A	0	0	0	0	0	0	0	0	0	0	0	0	0	0	0	0	0	0	0	0	0	0	0	0	0	0	0	0	0	0	0	0	0	0	0	0
YBR224W	447	440	1029	364	350	338	523	351	456	511	726	519	402	318	501	356	733	237	348	2034	467	772	625	528	308	309	321	372	335	520	360	599	303	211	218	250
YBR225W	3093	1828	3828	2333	2202	1673	2863	2021	1946	2912	2666	2090	2261	1828	2329	1466	2801	1903	2251	5994	2639	2929	1234	3109	2562	2222	2757	2502	2327	3199	1925	3722	2073	1485	1821	1886
YBR226C	3887	3115	7227	4412	4497	3253	5590	3799	4617	3021	4711	2904	2410	1991	2981	2881	6667	2896	2788	14530	3506	5258	5550	4300	2614	3177	3682	2355	2957	5054	3112	7352	3989	1890	3688	3183
YBR227C	13310	10645	26931	13353	12527	13468	20278	13887	12887	15668	20200	13431	8105	8822	12793	15560	23019	12447	13558	66022	13206	21510	25472	15894	13444	8432	12906	17884	9089	18260	9806	27456	8278	6394	10668	10208
YBR228W	2460	1767	4476	2224	1882	2266	3671	2246	1901	3259	3903	2799	1461	1521	2271	2667	4376	2661	2710	12648	2446	3908	4957	2592	3722	1369	2613	4708	1619	3764	2017	5328	1223	1555	2094	1983
YBR229C	5129	4045	10865	4202	4427	3341	5458	3663	4511	5706	7967	5559	4294	3936	5441	3193	7525	3636	3706	21955	4577	7648	7118	5737	4620	4271	4853	5343	4467	7413	4932	9015	4421	3303	3004	3314
YBR230C	3609	3120	7538	2984	3139	2692	4000	2859	3595	3505	5124	3626	2848	2486	3716	2638	5801	2573	2654	14306	3719	5364	4251	4243	2269	2477	2991	2180	2513	4038	2584	4783	2646	1462	2225	2343
YBR230W-A	556	402	773	454	457	301	664	412	443	494	620	413	394	340	495	364	744	320	386	1403	465	628	282	572	356	439	505	340	469	627	297	883	396	228	311	346
YBR231C	964	636	1575	894	760	581	1138	726	779	1007	979	734	776	611	876	542	1136	670	794	2331	952	1091	349	1085	940	819	996	960	873	1309	751	1525	851	586	696	750
YBR232C	95	88	225	70	90	53	120	77	91	84	167	102	80	84	96	64	110	53	70	456	102	154	109	119	88	66	92	86	78	126	96	189	93	40	69	61
YBR233W	1959	1653	5037	1689	1815	1532	2125	1501	2020	2245	3921	2349	1824	1827	2457	1474	4143	1443	1616	11925	2092	3692	3879	2544	1877	1625	2078	2340	1852	3472	2423	3954	1912	1490	1335	1550
YBR233W-A	847	521	1295	702	770	507	876	609	578	837	897	634	685	604	780	327	1047	576	621	1801	795	904	165	920	900	844	961	1051	864	1352	995	1631	853	793	732	711
YBR234C	1012	564	1086	932	784	568	1017	728	678	931	826	704	842	628	839	490	986	664	685	1657	859	943	324	981	1050	957	1206	1183	1040	1352	957	1806	1061	856	850	770
YBR235W	2361	1506	4134	1810	1750	1563	2600	1801	2006	2609	3483	2345	1838	1614	2395	1530	3326	1510	1789	9652	2079	3395	3055	2600	3209	2113	2438	4068	2204	3352	3392	3912	1969	2210	1594	1538
YBR236C	180	93	205	126	90	65	197	96	119	209	155	156	158	112	140	74	123	82	141	257	115	110	114	122	763	167	278	1047	157	209	420	147	97	267	33	97
YBR237W	1141	842	2378	844	732	703	1145	756	1048	1226	1833	1260	946	698	1020	693	1488	707	806	5158	992	1539	1830	1116	1575	931	1398	2079	1189	2125	1520	1980	991	1022	605	768
YBR238C	4433	4184	8475	4007	4097	3621	5923	4116	5167	4032	5906	3840	2689	2479	3685	3061	6214	3006	2907	16700	3911	5957	5629	4439	1498	2100	2338	1286	1990	3131	1233	3784	2115	724	1985	1910
YBR239C	3855	3041	8157	3098	3341	2725	4184	2913	3439	4166	6562	4399	3623	3228	4090	2584	6358	2527	2944	18713	3751	6089	5496	4432	3876	3360	3954	4766	3637	6127	4965	7141	3820	3269	2624	2652
YBR240C	1138	1016	2409	1044	1047	750	1284	892	997	1240	1507	1147	1066	1036	1239	755	1666	754	912	4287	1149	1662	911	1398	1083	851	1028	1085	1161	1544	1089	1937	988	818	740	717
YBR241C	2282	1406	3716	1751	1607	1349	1990	1288	1568	2326	2947	1984	1699	1316	2060	1309	2609	1288	1549	7222	1889	2677	2121	2089	2209	1811	1997	2829	2077	3100	2619	3823	2051	1522	1286	1416
YBR242W	578	339	622	366	390	337	557	383	293	600	379	432	364	317	386	348	435	305	420	912	440	503	273	492	715	448	604	808	590	674	556	845	589	440	387	445
YBR243C	1722	1309	3533	1206	1262	1057	1729	1208	1286	1747	2861	1917	1386	1221	1877	1006	2203	1071	1053	6658	1332	2070	2175	1639	1898	1510	1802	2420	1696	2906	2415	3118	1776	1484	1000	1163
YBR244W	1058	814	1865	614	589	465	973	649	865	1318	1868	1302	1002	792	1154	413	1050	551	738	3162	999	1303	638	1136	2127	951	1113	3017	1195	1782	2245	1562	873	1479	389	500
YBR245C	18665	16699	44405	13425	14213	13037	19678	13536	17383	22009	38032	23314	15436	13937	19391	10813	25270	10033	16749	106990	20762	33187	36474	22889	18545	12409	15260	22874	13991	24876	22381	24255	12773	13066	7925	9060
YBR246W	5601	4805	11962	4596	4746	3924	6076	3969	4770	6628	9185	5934	4750	4373	5689	3209	7156	3410	5521	23222	6329	8753	4347	7717	4857	3624	4645	5682	3901	7070	6187	8584	4254	3857	3030	3159
YBR247C	268	186	370	178	220	172	243	184	234	238	376	259	238	169	236	151	431	212	180	1163	231	363	352	280	180	171	217	250	218	330	206	406	232	167	158	188
YBR248C	2807	2093	5426	2534	2681	2064	3024	2176	2571	2682	3930	2533	2426	2263	2762	2103	5058	2171	1976	10358	2601	3979	3014	3442	2221	2243	2739	2236	2566	4152	2569	5057	2791	1552	2046	1887
YBR249C	2115	1811	4853	1549	1562	1553	2252	1566	1983	2287	4180	2515	1940	1846	2573	1308	4151	1488	1740	12940	2168	3661	3823	2744	2098	1974	2242	2536	1915	3592	2514	3940	1853	1705	1368	1342
YBR250W	2969	2050	5618	2575	2425	2049	3396	2156	2743	2903	4227	2903	2186	1999	2812	2005	4948	2020	2149	13769	2695	4411	5754	3227	2337	2176	2722	2446	2380	3886	2581	4723	2453	1560	1882	1984
YBR251W	6984	5593	13718	6142	6973	4725	7899	5190	6488	7476	10378	7428	4921	4776	6057	3263	9445	4073	7131	25955	8038	10579	3777	9595	6057	4873	6007	6460	4981	7547	6123	9469	5193	4788	4274	3969
YBR252W	502	281	738	437	406	299	526	330	352	550	685	478	415	318	394	183	636	350	326	1195	534	595	162	626	642	443	553	729	463	716	470	883	455	525	313	272
YBR253W	661	503	1400	500	558	474	702	483	662	774	1321	739	554	491	678	336	1199	538	517	3779	614	1081	1013	887	663	570	641	882	618	1093	827	1287	634	504	375	395
YBR254C	381	279	650	296	315	232	332	311	282	418	521	311	296	247	330	184	644	231	239	1661	323	548	399	457	313	364	409	343	358	630	347	702	360	256	252	244
YBR255C-A	777	657	1891	627	667	582	839	553	736	845	1442	838	688	515	864	611	1153	525	482	3982	668	1156	1506	804	755	587	736	991	765	1470	918	1653	775	574	541	528
YBR255W	1298	914	2153	1258	1185	810	1169	829	988	1405	1632	1157	1054	968	1377	688	1813	909	1029	3980	1251	1724	949	1546	1681	1342	1551	1813	1361	2269	1723	2722	1502	1232	1048	1031
YBR256C	1042	757	1915	763	840	611	1021	647	777	1062	1526	953	767	654	839	666	1318	576	676	3144	943	1310	810	1053	1101	970	1091	1355	977	1654	1103	2137	994	819	667	831
YBR257W	2063	1657	5068	1489	1566	1398	2116	1457	1897	2314	4069	2514	1905	1644	2499	1372	3234	1494	1442	10225	1921	3148	3702	2211	2182	1551	2038	2712	1855	3403	2698	3216	1556	1659	1036	1179
YBR258C	1937	1434	3420	1677	1727	1392	2095	1507	1601	1719	2426	1683	1476	1446	1860	1336	3066	1335	1430	6174	1889	2577	1846	2408	1454	1517	1871	1554	1586	2461	1699	3129	1558	933	1248	1161
YBR259W	10764	9133	22167	8805	8972	7989	11047	7324	9741	11065	17878	11094	9263	8007	11631	7424	14248	6186	8250	43856	10763	15187	14403	12274	9257	7537	9347	10638	8319	13457	11439	16039	8240	6836	6199	6399
YBR260C	5483	4571	12551	4165	4144	3688	6118	3893	4941	7004	11335	7034	5159	4398	6482	3202	7404	3461	4002	26609	5367	8211	8293	6160	7548	4523	5219	11312	5643	9331	10296	10271	5254	5451	3094	3063
YBR261C	1838	1669	4102	1534	1696	1420	2375	1616	1815	1954	3224	2110	1792	1714	2625	1405	3489	1395	1403	8865	1926	3067	2900	2490	1809	1592	1829	2663	1945	3130	2802	3681	1820	1463	1153	1208
YBR262C	569	627	1395	636	696	539	866	583	824	613	802	656	534	444	648	591	1167	532	453	2567	652	1011	1105	799	297	491	521	434	501	801	414	776	506	211	440	437
YBR263W	4445	3915	10321	4150	4274	3425	6043	3910	4906	4093	6344	4366	3135	3283	4490	3052	7437	3392	3326	19689	4192	6804	6697	5179	2873	3434	4037	2898	3483	5689	2977	7413	3463	1667	2782	2767
YBR264C	250	196	401	195	238	187	318	286	223	303	289	244	228	176	276	138	305	220	191	714	267	326	145	295	251	273	308	316	264	368	208	426	216	152	131	163
YBR265W	538	425	965	395	400	305	568	350	503	702	878	664	500	424	592	251	556	329	475	1769	571	657	366	499	1041	538	517	1470	728	950	1100	1027	497	615	238	336
YBR266C	0	0	0	0	0	0	0	0	0	0	0	0	0	0	0	0	0	0	0	0	0	0	0	0	0	0	0	0	0	0	0	0	0	0	0	0
YBR267W	1196	961	2268	1126	1060	908	1433	945	1212	1258	1889	1245	1043	962	1319	919	1997	896	1018	5246	1164	2059	1383	1387	840	989	1143	1098	1062	1661	1238	2362	1211	790	973	874
YBR268W	698	502	990	701	599	439	728	591	447	651	658	543	563	409	523	414	857	454	535	1484	610	818	231	763	526	598	690	564	628	976	492	1434	695	406	612	655
YBR269C	2111	1687	4175	1913	2006	1724	2340	1709	2101	1980	3057	1880	1590	1614	2034	1478	3345	1493	1550	9304	2018	3223	2889	2407	1351	1460	1690	1366	1559	2305	1747	3201	1498	1096	1352	1380
YBR270C	2724	1910	4202	2657	2419	1717	2995	2078	2127	2569	2626	2052	2299	2003	2438	1522	3122	1761	2087	6345	2526	3088	1316	3027	2130	2406	2610	2109	2560	3262	2140	4383	2341	1721	2128	1966
YBR271W	2208	1443	4258	2166	1969	1732	2253	1562	1784	2442	3566	2403	2076	1734	2557	1673	3482	1463	1732	9385	2177	3508	2784	2535	2012	1743	2258	2595	1976	3529	2781	4206	2140	1638	1638	1550
YBR272C	1291	448	1235	1101	990	757	1126	753	627	1292	997	852	1016	777	1005	708	1249	869	938	2341	1078	1235	445	1304	1269	1034	1257	1558	1185	1613	1340	2136	1285	943	896	880
YBR273C	465	110	227	351	304	188	295	189	127	398	197	153	375	202	157	196	319	268	326	436	291	266	71	384	501	430	393	538	447	385	379	603	334	416	389	360
YBR274W	217	69	150	140	149	95	167	114	60	205	122	89	141	88	126	142	160	184	221	262	179	117	108	198	213	192	187	285	262	175	182	356	158	211	189	158
YBR275C	12834	9618	24315	11614	11288	9355	14954	9579	12090	12856	18004	12138	10566	9158	12647	8360	19288	9214	9336	51247	11696	18172	17124	13879	12203	11241	13486	13693	11308	17979	13232	22005	11773	8979	9202	9230
YBR276C	3770	2782	6302	3890	3502	2800	4610	3222	3499	3450	4329	3064	3057	2738	3389	2508	5390	2711	2894	10427	3421	4593	2503	4164	2555	2905	3677	2936	3092	4756	3272	6016	3615	1823	2949	2912
YBR277C	83	56	109	68	71	59	66	48	41	73	60	72	62	42	88	44	60	46	84	93	66	54	13	81	108	80	99	111	99	120	112	117	114	49	81	70
YBR278W	172	116	222	171	137	94	169	107	112	180	164	119	165	147	133	83	144	120	87	219	163	135	15	198	254	229	231	245	233	261	210	371	227	162	168	136
YBR279W	2805	2030	5181	2187	2168	1887	3158	2094	2413	2542	3258	2336	2245	2287	2589	1786	4887	2327	1989	10673	2447	4055	2406	3402	2217	2227	2642	2445	2690	3888	2344	4611	2271	1637	1825	1751
YBR280C	9537	7722	18082	7848	7750	6967	9647	6612	8231	10367	13670	9782	7685	6970	9479	6378	13040	6260	7016	34132	9245	13061	10970	10377	8793	7174	8971	10410	8058	12950	10779	15151	8215	6099	5900	6552
YBR281C	943	691	1460	784	692	563	1021	705	777	830	969	716	680	555	723	628	1399	727	631	2734	779	1159	852	1060	573	611	872	423	571	930	429	1151	673	489	743	688
YBR282W	3554	3030	7763	3467	3361	3097	5331	3621	4035	3570	5211	3743	2510	2335	3554	2798	5345	2423	2384	16006	3114	5241	7240	3889	2124	2700	2953	2368	2640	3943	2213	5264	2397	1234	2259	2202
YBR283C	23923	20224	49129	21766	21907	18767	31781	21567	26985	23780	36595	22518	16514	13991	20991	16112	34703	15287	15860	95947	20697	34424	33030	24221	13429	16015	18887	14452	15260	25550	15802	32831	17078	9315	15499	14054
YBR284W	3976	2974	7081	3316	3382	2695	3932	2509	3218	3792	5346	3876	3215	2956	3937	2478	5939	2742	2865	13636	3862	5232	3712	4355	3184	2743	3298	3658	2942	4868	3651	5568	3156	2470	2230	2222
YBR285W	568	254	602	487	377	344	625	379	395	600	478	405	348	265	360	332	352	354	425	877	465	428	212	473	656	518	601	673	427	707	468	955	468	302	440	441
YBR286W	2023	1167	3914	1851	1784	1677	2185	1654	2004	2359	3495	2357	1586	1216	2201	1476	2725	1183	1442	8848	1698	2945	3181	2393	2169	1788	2211	2654	1957	3609	2329	4288	2194	1283	1494	1455
YBR287W	5471	3786	11340	4529	4618	3786	5196	3340	4281	6239	9797	6432	5444	4735	6359	3382	9203	3797	4266	24571	5431	8519	7647	6684	6452	4764	5498	9691	5173	8875	9878	10600	5121	5953	3670	3589
YBR288C	3489	2880	7816	2465	2575	2079	2731	1850	2490	4690	6950	4710	4202	3677	4810	2159	4744	2184	2748	14835	3568	5428	4362	4151	7000	3190	3703	10289	3943	6488	11246	6462	3335	6179	2064	2080
YBR289W	2322	1812	4625	1922	1996	1548	2743	1810	2319	2446	3213	2235	2130	1743	2317	1471	3852	1704	1716	9007	2369	3443	2446	2810	2959	2449	2900	3287	2620	4262	2924	4309	2259	1650	1620	1767
YBR290W	4965	2828	5408	3917	3314	2241	5093	3021	2785	4549	3703	3417	4061	2970	3954	2072	3511	2506	3518	7337	3900	3768	1521	4532	7896	4244	5389	10028	6890	8441	7770	9928	6243	4450	4074	3861
YBR291C	9056	6378	12586	7242	6152	5124	8679	5630	6105	9191	9145	7218	7335	5832	8083	4345	7746	4761	6992	18650	8160	8700	3580	8559	13708	7796	9316	18107	11578	16498	15735	19346	11775	8252	7536	6892
YBR292C	5013	3796	9536	3845	3869	3196	5194	3273	4026	5284	7204	4825	4591	3654	5200	2839	5440	2904	3960	16438	4949	6702	4114	5189	7045	4397	5286	10030	5864	10000	9942	11274	6722	4554	4085	3891
YBR293W	1367	874	2083	1147	1061	984	1327	850	977	1472	1517	989	1041	757	1125	907	1405	833	1017	3860	1108	1682	1416	1169	1066	1290	1549	1115	1208	2057	1227	2691	1303	787	1178	1220
YBR294W	4285	3008	7123	3566	3642	2949	4373	2657	3394	4136	5193	3984	3850	3047	4214	2699	5050	2534	3141	11650	3776	5379	3389	4647	4434	3404	4275	4990	3554	5596	5313	6810	3864	3327	2876	2996
YBR295W	3456	2424	5843	2833	2529	2118	2531	1668	1864	2831	3410	2592	2980	2342	3106	2302	5041	2561	2367	8878	3096	4148	2307	3726	3745	3474	4417	3766	3497	5752	4562	6425	3813	3076	3484	3411
YBR296C	0	0	0	0	0	0	0	0	0	0	0	0	0	0	0	0	0	0	0	0	0	0	0	0	0	0	0	0	0	0	0	0	0	0	0	0
YBR296C-A	909	757	1775	917	903	721	1436	1006	1304	1034	1225	1002	523	561	764	681	1448	773	695	3134	956	1427	879	1120	1254	1523	2008	1156	1467	2330	1036	2800	1652	623	1306	1375
YBR297W	6524	5833	15799	5867	6013	5639	10361	6880	10049	7148	12309	7609	3752	3515	5238	5290	12490	5140	4659	36107	6548	11770	14826	7204	7904	8930	10811	7964	8521	17117	7723	18426	10348	4036	8294	8642
YBR298C	620	809	2278	490	783	760	693	660	766	611	1394	911	584	715	1070	581	1724	686	484	4308	682	1176	1886	982	203	252	263	276	235	369	363	455	271	147	194	196
YBR298C-A	528	367	871	424	426	322	679	404	433	539	557	413	394	395	510	297	715	404	382	1354	431	631	267	615	350	427	459	356	400	588	373	887	423	239	343	341
YBR299W	8	5	6	8	2	1	0	0	1	3	18	0	0	0	2	3	1	7	2	19	8	5	1	6	0	2	0	1	2	0	6	5	3	2	3	0
YBR300C	0	0	0	0	0	0	0	0	0	0	0	0	0	0	0	0	0	0	0	0	0	0	0	0	0	0	0	0	0	0	0	0	0	0	0	0
YBR301W	0	0	0	0	0	0	0	0	0	0	0	0	0	0	0	0	0	0	0	0	0	0	0	0	0	0	0	0	0	0	0	0	0	0	0	0
YBR302C	0	0	0	0	0	0	0	0	0	0	0	0	0	0	0	0	0	0	0	0	0	0	0	0	0	0	0	0	0	0	0	0	0	0	0	0
YCL001W	617	496	1139	496	506	471	626	426	627	529	510	644	491	468	603	448	1233	461	428	2345	602	1065	711	742	484	533	576	493	566	789	571	816	507	338	365	393
YCL001W-A	271	197	411	172	211	191	243	152	212	217	230	181	189	155	184	122	411	173	209	795	244	287	200	256	228	199	239	212	214	340	198	315	210	146	192	191
YCL001W-B	1	1	1	2	0	1	4	0	1	6	2	3	2	1	5	2	6	2	6	5	0	4	2	2	1	2	2	3	2	2	3	5	1	1	0	1
YCL002C	3263	2476	5710	2653	2620	1980	3169	2050	2640	2975	4181	2940	2387	2189	2830	1752	4729	2069	2234	10560	2975	3947	2934	3498	2589	2342	2743	2781	2631	4036	2746	4414	2588	1681	1867	2004
YCL004W	1571	1089	2860	1370	1281	1079	1777	1034	1327	1700	2290	1607	1198	1143	1530	976	2501	1103	1153	6033	1497	2225	1873	1726	1470	1359	1624	1856	1441	2425	1770	2677	1514	1097	1050	1129
YCL005W	675	539	1455	585	570	460	720	517	490	693	1006	606	551	506	701	445	1031	428	489	2840	559	1059	1077	665	693	575	715	866	681	1100	926	1480	665	505	437	451
YCL005W-A	1	1	3	1	1	4	1	3	5	3	5	1	5	2	4	0	4	0	2	11	7	1	2	1	0	1	7	5	2	6	0	8	1	3	2	3
YCL007C	81	84	299	41	58	67	101	67	67	121	267	87	77	68	147	74	238	48	44	809	81	177	327	91	71	52	74	85	51	200	99	211	47	32	57	59
YCL008C	4023	3488	9224	3143	3265	3114	4745	3117	4062	4319	7105	4455	3467	3170	4743	3078	7131	2734	3003	21703	3794	6686	7123	5145	3626	3288	4094	4406	3496	6236	4377	7687	3677	2687	2757	2790
YCL009C	12750	12141	28654	10871	11057	10011	15509	9736	12449	14553	21223	14204	9511	7902	13060	8784	16069	8407	11448	63295	13087	19015	18143	16133	9815	8705	10390	10929	8500	13942	11869	17770	9350	6688	7314	7636
YCL010C	10335	10546	27935	8293	9024	8312	12306	7656	10812	11453	20550	12242	7822	6327	10947	6902	14841	6707	8606	66610	11302	18194	27761	12710	7394	6785	7653	8939	6835	11809	10008	14093	7420	5272	5520	5828
YCL011C	5802	4030	9227	4728	4715	3540	5783	3997	4549	5851	6969	5389	4540	4006	5360	3125	6802	3892	4145	16771	5264	6626	3881	6167	5986	5076	6231	6566	5481	7926	6611	9724	5773	4195	3858	3960
YCL012C	1637	1333	3921	1279	1356	1198	1748	1175	1787	1892	3173	2080	1520	1407	2117	1332	3166	1239	1170	10061	1593	2947	3528	1929	1544	1322	1590	2106	1488	2802	2363	2795	1549	1282	963	1179
YCL014W	5205	3653	9501	4480	4530	3934	6060	3847	4631	5537	7377	5107	4080	3476	4849	3654	7237	3527	4218	21259	4728	7387	7060	5777	4650	4143	4766	5727	4707	7108	5142	8733	4497	3220	3687	3523
YCL016C	732	557	1117	699	591	417	721	494	535	851	958	681	605	534	698	429	830	494	550	1817	720	879	289	844	873	619	802	911	761	1210	841	1504	783	549	692	618
YCL017C	4612	3283	7500	3852	3643	2821	4661	3077	3678	4467	5473	3915	3588	2872	4211	2800	5160	2556	3130	13380	3926	5512	3495	4275	3399	3361	3865	4120	3567	5492	4103	6708	3708	2478	2779	2684
YCL018W	11292	9371	27404	8080	8038	7537	12386	7916	11110	12565	21402	13192	9734	8771	12545	8456	17676	8058	8606	57321	11322	19233	21895	13362	13473	10528	11895	16423	10007	19307	14835	17559	9681	9525	6929	8289
YCL019W	18	9	37	8	18	15	13	12	13	9	36	16	3	21	14	19	28	9	19	85	14	23	26	24	5	18	17	29	16	32	5	30	15	4	11	6
YCL020W	0	0	0	0	0	0	0	0	0	0	0	0	0	0	0	0	0	0	0	0	0	0	0	0	0	0	0	0	0	0	0	0	0	0	0	0
YCL021W-A	47	42	80	47	29	34	65	40	51	48	50	48	37	24	30	41	83	29	24	205	63	65	83	57	33	37	66	67	40	96	78	89	52	43	55	43
YCL022C	0	0	0	0	0	0	0	0	0	0	0	0	0	0	0	0	0	0	0	0	0	0	0	0	0	0	0	0	0	0	0	0	0	0	0	0
YCL023C	111	32	97	82	59	39	82	42	41	93	78	60	62	52	46	53	96	87	66	129	94	74	32	92	112	104	116	64	93	124	59	132	104	45	75	98
YCL024W	1731	934	2380	1302	1288	982	1215	807	906	1647	1784	1368	1358	992	1424	1076	2155	1236	1297	4551	1537	1960	1226	1843	1563	1457	1615	1506	1651	2442	1141	2918	1613	940	1192	1170
YCL025C	1574	1116	2577	1183	1072	952	1328	903	1152	1929	2272	1586	1628	1177	1730	968	1878	926	1063	4793	1250	1990	1564	1458	3441	1167	1391	5818	1474	2304	6568	2613	1408	3623	984	959
YCL026C-A	50	41	98	35	37	25	31	28	38	54	61	50	50	30	76	31	48	40	39	185	48	67	44	54	32	29	37	45	41	84	38	42	28	66	28	17
YCL026C-B	1075	919	2568	745	830	766	1178	734	932	1088	1786	1128	978	858	1379	1000	2021	823	714	5351	939	1681	1794	1246	1112	1064	1214	1420	1146	2097	1530	2470	1097	923	883	822
YCL027W	1932	1652	4459	1569	1531	1491	2197	1275	1800	1992	2981	1849	1896	1497	2120	1717	3387	1536	1302	9039	1841	3359	3603	1943	1830	1938	2053	2235	1840	3460	2558	3801	1966	1571	1499	1500
YCL028W	6704	5657	16201	5181	5332	5312	7373	5062	6801	6693	11996	6760	5069	5078	7100	4967	10299	4349	4637	32767	5851	10875	13297	6975	5144	4722	6090	5900	5146	9931	6669	11445	5527	3768	4451	4380
YCL029C	2854	1847	4732	2261	2246	1843	2921	1909	2225	2915	3555	2490	2326	2060	2692	1701	3366	1786	1874	8115	2518	3257	1918	2794	2751	2269	2780	2986	2512	4050	2780	4831	2589	2064	2032	1965
YCL030C	21870	16865	36917	17830	17008	14033	20799	14193	15521	22368	28335	19714	13661	12654	16568	11594	23605	12710	18465	74409	22198	27963	17544	24410	17687	13610	16555	19713	15774	23664	17185	26424	14128	11335	11095	10849
YCL031C	3362	2492	6205	2609	2753	2287	3449	2356	2851	3499	4637	3254	2715	2334	3128	1980	4320	2086	2560	13702	3208	4801	4098	3667	3900	2858	3486	4811	3361	4853	4153	5288	3009	2801	1892	2069
YCL032W	2607	1736	5330	1968	2314	1864	2777	1835	2475	2482	3931	2514	2073	2023	2579	1711	4090	1705	1791	12193	2348	3943	3533	2719	2231	2182	2439	2947	2420	3982	3088	4547	2364	1803	1598	1736
YCL033C	703	459	1207	643	595	474	749	527	588	723	754	597	596	597	759	443	890	464	540	1933	619	957	467	888	491	555	683	544	692	811	658	1249	548	384	482	445
YCL034W	5193	4799	12477	4971	5097	4376	6846	4234	5722	5226	8071	5251	4061	3972	6065	3877	9898	3903	3536	25005	5303	8081	7056	6530	3001	4086	4275	3062	3846	6370	3502	8245	4186	1964	3511	3585
YCL035C	82	70	143	98	105	47	131	103	59	76	73	58	82	45	75	55	121	73	58	263	83	122	78	96	53	42	64	33	42	56	41	66	43	17	50	51
YCL036W	8100	7057	20007	7137	7516	6393	11851	7744	9932	8777	14896	9101	6326	6179	8246	6022	17707	6220	5845	46574	7572	14004	14586	10106	6459	6168	7256	8459	6218	11065	6891	13444	6339	3923	5115	4606
YCL037C	950	694	1103	484	390	430	1203	840	681	1253	1089	924	719	518	804	568	781	564	782	2032	828	799	799	846	2669	887	1221	3796	1010	1572	1696	1290	590	946	329	388
YCL038C	1884	1330	2735	1743	1635	1246	2023	1490	1702	1723	1854	1394	1302	1216	1625	1113	2414	1192	1434	4298	1759	2167	1075	1946	1191	1103	1533	1139	1307	1777	1022	2251	1223	684	1098	1106
YCL039W	4002	3360	8574	3463	3496	2964	5060	3141	4036	3769	5747	3499	2679	2389	3642	2934	6519	2961	2836	17989	3736	5921	6397	4273	1936	2735	3364	1703	2415	4155	1877	5067	2706	1460	2747	2828
YCL040W	41640	37713	93752	47439	47489	41692	69011	45498	60532	31613	50084	31784	22434	20033	34219	37190	76566	33909	25319	175887	35722	60662	73531	42963	14285	29932	35318	11122	26898	44691	13609	63080	32530	7717	34572	30134
YCL041C	6373	4922	13482	7541	6932	5927	10943	7227	7274	5006	6646	3873	3394	3095	4936	5639	10638	4571	4073	20800	5145	7882	4243	6578	2477	5072	6269	1935	4578	7792	1944	12550	4975	1378	6143	4938
YCL042W	2093	1743	3590	2532	2250	1817	3236	2117	2477	1520	1633	1221	1107	932	1442	1696	2758	1590	1287	4734	1839	2198	1145	2055	661	1543	1928	524	1477	1788	650	2626	1667	421	1952	1794
YCL043C	27945	22944	58651	23639	22316	19990	29261	18119	23731	28707	41128	27669	18694	15746	24755	19340	36955	18201	18648	107792	24847	36247	36080	28561	19683	19290	23079	20699	19516	31848	21356	39994	21381	12615	16960	17222
YCL044C	6225	5554	16038	5036	5256	4638	7179	4230	6206	6982	11675	7257	4548	4058	6553	4761	9765	4009	4460	34258	5555	10057	15961	6612	4516	4625	5721	5330	4472	9014	5358	10491	5134	3224	3894	3864
YCL045C	5254	3886	8991	4111	3853	3202	4945	3202	3769	5532	7012	4690	3874	3036	4543	2927	6097	3247	3263	16484	4082	6131	4648	4421	4424	3865	4392	5282	4106	6393	4799	7475	3972	3353	3104	3350
YCL046W	196	159	367	174	152	154	250	140	189	201	298	180	127	110	153	128	268	111	123	838	175	252	377	197	125	146	180	151	157	255	185	327	172	91	91	111
YCL047C	1706	1385	4029	1401	1338	1232	1981	1100	1768	1825	3159	2115	1453	1220	1833	1079	2920	1306	1083	8795	1609	2909	3780	1840	1571	1462	1731	1932	1523	2769	2084	3068	1587	1252	970	1223
YCL048W	655	531	1558	500	584	382	786	502	682	759	1129	755	585	543	738	571	1352	554	555	3130	639	1014	857	786	802	599	732	867	664	1302	761	1253	634	563	451	562
YCL048W-A	146	136	179	187	159	105	216	119	133	116	140	137	89	79	87	100	203	107	132	324	148	155	112	180	28	17	27	29	26	23	24	32	21	16	37	16
YCL049C	2329	1873	4776	1864	2007	1787	2670	1762	2124	2008	2984	1921	1719	1565	2266	1617	3608	1833	1445	8109	1978	3158	2438	2537	1335	1568	1975	1255	1618	2423	1418	3185	1691	812	1391	1437
YCL050C	3498	2811	6754	2532	2463	2051	3782	2643	2880	3816	5092	3482	2780	2468	3593	2119	4825	2434	2512	12026	3058	4892	3187	3991	2755	2663	3308	3071	2999	4421	3065	5010	2694	1910	2129	2060
YCL051W	2699	2138	5951	2201	2178	1796	3092	2020	2581	2871	4595	2984	2170	1961	2782	1910	4509	1940	1830	13664	2410	4409	4994	2806	2303	2126	2493	2452	2081	4045	2648	4372	2468	1705	1859	1884
YCL052C	3322	2230	5286	3189	2780	2096	3867	2534	2879	2915	3391	2383	2337	2030	2638	2252	4350	2342	2428	8876	2717	4187	1889	3449	2264	2633	3118	2157	2624	3606	2483	4807	2881	1679	2391	2319
YCL054W	5305	2747	8324	3556	3802	3240	5217	3238	4186	6781	7983	6382	5520	4499	5990	2898	6192	2968	4400	20156	5079	6906	6598	5779	9348	4578	5400	13596	6116	9016	12083	9867	5641	7223	2767	2894
YCL054W-A	7	4	8	4	10	1	15	3	6	13	15	18	3	24	11	3	15	9	14	32	11	13	6	19	25	12	12	23	27	20	9	10	18	17	8	5
YCL055W	1495	1037	2813	1325	1284	1076	1536	975	1240	1447	2367	1258	1326	981	1395	1117	3026	1048	1055	6676	1435	2535	1499	1657	1234	1348	1428	1541	1303	2231	1599	2909	1555	1048	1160	1141
YCL056C	146	114	316	159	120	123	208	118	112	160	169	130	136	137	184	89	279	116	132	497	155	247	101	185	224	210	222	221	205	247	204	287	184	144	126	154
YCL057C-A	10	7	19	11	3	13	21	3	10	17	17	8	12	3	15	6	10	7	11	52	18	10	13	12	12	17	17	6	4	11	7	19	3	4	2	9
YCL057W	11095	9048	22587	9510	8938	7795	11973	7963	9933	11223	16140	10943	8379	7335	10927	8000	17420	7637	7627	45673	9991	15972	14945	11894	7642	8273	9643	8077	8098	13115	8577	16237	8919	5415	6860	7011
YCL058C	81	63	211	50	51	50	96	81	109	111	167	125	81	62	107	45	126	57	47	564	66	129	197	85	130	71	74	158	84	143	112	103	84	70	31	40
YCL058W-A	0	0	0	0	0	0	0	0	0	0	0	0	0	0	0	0	0	0	0	0	0	0	0	0	0	0	0	0	0	0	0	0	0	0	0	0
YCL059C	2170	1519	3700	1510	1708	1223	2164	1522	1840	2623	4086	2821	2365	2144	2632	1061	2690	1290	1642	8919	2010	2981	2150	2418	4013	2354	2732	5426	2620	3818	4910	3887	2021	3261	1240	1304
YCL061C	2245	739	2719	1561	1553	1410	1742	1179	1263	2260	2932	1885	1757	1594	1939	1384	2655	1497	1812	7727	1978	2647	2239	2363	2469	1730	2196	3073	2212	3124	2570	3872	2047	1714	1535	1480
YCL063W	1894	1156	3428	1322	1443	1303	1781	1155	1447	2060	2961	1924	1481	1195	1826	1183	2570	1250	1351	7738	1688	2702	2632	1958	1883	1510	1702	2420	1898	2942	2223	3325	1821	1287	1198	1280
YCL064C	732	528	1213	582	591	508	708	516	574	806	1103	719	550	592	730	564	884	428	693	2680	905	1132	877	899	492	463	516	507	532	812	433	831	511	268	378	343
YCL065W	1	2	0	0	0	0	2	1	5	0	0	0	0	1	0	1	0	0	0	2	0	2	0	1	1	0	0	3	0	1	0	0	0	0	0	0
YCL066W	0	0	0	0	0	0	0	0	1	0	0	0	0	0	0	0	0	0	0	0	0	0	0	0	0	0	1	0	0	0	0	0	0	0	1	0
YCL067C	0	0	0	0	0	0	0	0	0	0	0	0	0	0	0	0	0	0	0	0	0	0	0	0	0	0	0	0	0	0	0	0	0	0	0	0
YCL068C	0	0	0	0	0	0	0	0	0	0	0	0	0	0	0	0	0	0	0	0	0	0	0	0	0	0	0	0	0	0	0	0	0	0	0	0
YCL069W	580	434	1056	490	466	364	664	430	496	617	828	571	491	436	556	290	772	362	405	1982	455	788	491	586	718	470	652	841	549	761	752	1027	532	479	255	349
YCL073C	359	244	475	338	358	290	407	210	241	406	427	302	309	299	324	245	419	231	287	809	255	406	221	425	405	295	302	393	291	394	330	602	301	189	231	261
YCL074W	0	1	2	4	2	1	4	2	0	1	4	0	2	2	4	0	11	0	8	3	5	7	2	5	1	6	6	1	1	2	3	6	2	0	0	1
YCL075W	6	0	1	3	0	0	2	6	0	0	2	0	0	0	0	0	1	0	1	0	0	0	0	0	0	0	0	2	0	0	0	10	0	2	0	1
YCL076W	0	0	3	0	3	3	4	0	1	1	0	2	1	1	1	1	3	0	2	3	0	1	1	1	4	2	1	0	2	0	0	4	0	2	0	2
YCR001W	160	121	231	127	126	107	145	104	102	191	163	115	118	81	122	84	206	88	89	353	139	184	122	169	193	191	175	184	180	219	199	263	170	156	95	98
YCR002C	3573	2703	6613	3163	3076	2499	3630	2568	3073	3492	4767	3133	2881	2480	3487	2194	5466	2594	2570	11891	3392	4633	2796	4052	3067	3325	3604	3285	3307	5071	3531	6600	3537	2529	2753	2799
YCR003W	5573	4769	12630	5091	5018	4607	7058	4425	6104	5138	8452	5400	4145	3785	5603	4872	10424	4299	4144	30190	5385	9713	12362	6764	3876	4869	5118	4117	4448	7820	4749	10135	5138	2673	4172	4034
YCR004C	10886	8523	19815	10113	10237	8304	12591	8849	9805	9650	12165	8594	8089	7121	9545	7550	15191	8275	8057	36873	10118	15889	11347	12560	8090	9497	10687	7808	9636	13648	9206	19506	10341	5095	8999	8534
YCR005C	4981	4188	8332	7409	7625	5669	4109	3135	3046	4451	4786	4024	3865	3437	4596	2993	8281	4571	4094	12483	5324	6089	2260	6548	6285	4428	5796	7318	4487	6664	11510	13682	8752	9974	7966	6375
YCR006C	317	202	445	356	328	202	267	232	232	255	239	271	248	184	298	205	391	246	240	730	334	331	199	409	242	271	367	298	273	423	318	630	301	168	219	235
YCR007C	3209	2522	5768	2680	2593	2376	3314	2275	2668	2926	4218	3008	2530	2346	3235	2411	4267	2215	2374	10214	3139	4260	2457	3743	2680	2773	3406	3034	2887	4451	3184	5504	3074	1763	2382	2387
YCR008W	3353	2246	5411	2196	1875	1736	3728	1934	2561	3191	4262	2685	2084	1743	2269	2171	5224	2017	2346	15024	2900	5024	5192	3059	3784	3917	4497	4188	3929	6782	4464	7729	4016	2664	3005	3085
YCR009C	753	634	1571	651	636	425	841	562	688	743	1061	707	620	565	739	452	1317	547	599	3196	755	1078	1049	988	597	570	709	611	534	929	669	1127	648	461	452	538
YCR010C	414	267	654	277	268	238	332	203	322	383	480	382	260	239	364	182	495	219	241	1234	390	485	271	412	346	352	382	348	313	531	317	638	303	268	232	264
YCR011C	9927	7503	18748	8739	8683	7427	11125	7641	9211	9742	12985	9505	8052	7191	9844	6983	14736	7028	7202	35300	8961	13853	12378	10875	8875	7469	9567	9946	7858	12579	10748	15032	8685	6898	6645	6953
YCR012W	6613	4603	9089	12322	10697	8396	14796	9449	10862	5072	5275	3937	3234	2541	3530	4865	9191	3971	5247	19978	5435	9811	5955	6261	7806	9686	11704	5422	8511	12003	8869	19570	12229	5440	12314	10935
YCR013C	2	0	1	0	3	1	0	1	0	1	3	0	0	0	1	0	0	1	3	11	0	1	0	3	1	2	0	0	2	0	1	0	2	2	0	3
YCR014C	5024	3980	9351	4544	4373	3822	6396	4483	5316	4891	6637	4383	4130	3508	4762	3703	8915	3923	3866	20075	4817	7778	5177	6139	3071	4305	4826	3166	4232	6474	2902	7369	4129	2211	3689	3441
YCR015C	1703	1077	1695	1651	1462	929	2122	1232	1226	1428	1116	987	1177	956	1070	860	1531	1008	1340	2115	1468	1386	409	1802	1340	1574	1802	1118	1476	1739	770	2236	1385	803	1475	1275
YCR016W	145406	135873	326097	131505	132582	119602	176504	125285	156416	139082	228040	141954	95893	89538	124145	111058	247336	107175	110474	729639	152171	244010	261395	173625	50410	72031	80200	48157	73791	117881	49113	152045	77725	23681	67027	61536
YCR017C	2578	1549	3928	2312	2407	1681	2582	1755	1905	2516	2863	2059	2437	2023	2579	1576	3579	1770	2083	8293	2405	3316	1919	3148	2411	2180	2522	2501	2350	3476	2464	4048	2558	1840	1822	1802
YCR018C	0	0	0	0	0	0	0	0	1	0	0	0	0	0	0	0	0	0	0	0	0	0	0	0	0	2	0	0	0	2	0	0	0	0	1	0
YCR018C-A	14	18	78	24	21	14	21	19	48	24	57	26	27	32	28	32	55	22	28	176	17	64	34	31	25	18	20	42	35	45	63	68	20	23	16	18
YCR019W	1218	1017	2841	983	1082	928	1456	858	1248	1354	1944	1358	1126	1031	1467	919	2061	922	956	5912	1273	2120	1767	1563	1096	954	1093	1257	1117	1793	1373	2101	1133	857	855	829
YCR020C	1237	1066	2747	951	1032	863	1426	979	1026	1323	1926	1327	1171	1122	1475	793	2098	876	935	5698	1344	1984	1419	1656	1116	1121	1180	1294	1016	1641	1405	1920	923	933	619	747
YCR020C-A	677	559	1325	537	556	416	746	485	620	901	1184	819	735	677	811	396	1117	485	569	2527	709	1043	578	1088	1017	773	965	1191	844	1362	1108	1463	856	748	437	567
YCR020W-B	2262	2507	5716	2123	2620	1931	3730	2678	3424	2932	5533	2881	1443	1601	1946	1971	5877	1833	1980	14885	2273	4649	5084	3092	346	434	409	469	410	688	459	815	385	296	236	271
YCR021C	11686	10571	17240	10870	11802	6952	16802	12581	12128	12972	15773	10228	5891	6032	6805	5488	17328	8092	8345	21818	10597	12891	3747	13062	851	1061	1056	591	1219	1458	547	2033	938	389	1034	732
YCR022C	561	518	1204	554	579	441	721	500	590	504	983	512	320	383	575	489	1058	401	363	3134	526	899	1208	655	255	277	399	276	275	488	266	750	380	184	311	255
YCR023C	2687	1785	4114	2206	2133	1686	2657	1741	2011	2331	2860	2140	1879	1599	2249	1665	3268	1799	1933	7004	2376	3185	2168	2929	1925	2039	2473	1827	2145	3308	1942	3925	2344	1289	1678	1842
YCR024C	17030	14272	22416	14264	13710	12250	17038	12103	15747	17161	11375	18307	11849	10851	14930	9889	24167	12331	13493	35352	17930	22587	10811	20868	11832	11497	13752	12670	12654	17228	13235	14330	12281	7748	9354	10621
YCR024C-A	80	50	167	87	66	29	90	61	70	77	108	89	73	45	75	52	76	44	61	284	67	107	109	83	60	53	82	65	82	114	118	134	56	34	76	35
YCR024C-B	10795	7911	10102	8531	8308	6553	10723	7453	8009	11228	6897	10159	7458	6579	9276	5631	9925	6726	8324	11228	10659	9736	3642	12686	8316	7526	9045	8398	8455	6887	8302	7382	7247	5182	6345	6161
YCR025C	1135	769	2324	911	826	865	1272	802	1221	1080	1930	1254	997	912	1196	771	1915	699	779	5816	1096	1757	2255	1356	1183	886	994	1679	940	1604	1411	2017	998	815	700	699
YCR026C	2577	1613	3919	2159	2056	1439	2759	1892	1951	2566	3091	2197	2170	1824	2397	1483	2913	1579	2007	6836	2241	2811	1627	2617	3321	2113	2680	3415	2420	3496	2758	4438	2367	1891	1801	1689
YCR027C	397	283	676	362	384	288	375	223	286	420	542	449	342	275	391	208	460	280	289	950	412	509	145	457	534	460	505	574	481	688	693	841	485	493	295	358
YCR028C	5064	4095	10218	4408	4345	3652	5269	3266	4461	4820	7085	4753	4296	3992	5039	3286	8991	3621	3632	21921	5030	7097	6737	5940	4583	4546	5188	4966	4790	7741	5416	8811	5236	3667	3819	3477
YCR028C-A	1224	1052	3010	1143	1231	1006	1718	924	1751	1276	1973	1199	823	698	1281	1077	1983	855	750	6293	1094	2019	2884	1371	778	992	1207	939	1040	1735	922	2070	1098	507	943	870
YCR030C	5551	3819	8642	5064	4769	3812	6739	4244	4781	4835	5615	4204	3697	3055	4393	3615	6859	3477	3624	15421	4578	6290	4534	5337	4096	4594	5629	3914	4549	6648	3766	8885	4833	2693	4295	4111
YCR031C	52	47	128	41	41	30	84	40	70	76	136	72	59	45	52	36	70	41	32	192	53	92	37	59	109	77	62	155	55	67	86	90	31	67	17	29
YCR032W	3085	1527	4135	2921	2557	2221	3614	2399	2338	2950	3088	2579	2386	1868	2617	2078	3997	2659	2461	8334	2923	3502	2287	3460	2675	2562	3268	2978	2785	3720	2447	4940	2510	2004	2325	1948
YCR033W	7109	3951	11311	5997	5839	4996	7519	4889	5525	7391	9303	6587	5542	4514	6402	4748	8262	4697	5146	23648	6215	8679	8147	7076	7280	6111	7610	9073	6644	10413	8373	12938	6916	5418	5270	5525
YCR034W	3664	3150	7205	2868	2737	2329	3801	2345	3135	3855	5973	4021	3375	3392	4131	2164	5252	2406	2977	16744	3563	5690	5643	4322	4397	3006	3935	5497	3569	5820	5862	5822	3315	3222	2135	2287
YCR035C	2467	1658	3811	2013	2008	1422	2578	1820	1927	2560	3041	2323	2045	1871	2126	1285	2857	1714	2015	5867	2413	2807	935	2865	3347	2425	2745	3462	2398	3528	2684	4181	2241	2039	1622	1661
YCR036W	2460	2032	5297	2131	2217	1922	2503	1836	2384	2565	4098	2719	2014	1985	2821	1767	4324	1652	1774	11244	2654	3833	3328	3097	2074	1908	2254	2363	1920	3648	2810	4011	2333	1525	1631	1600
YCR037C	2697	1868	4089	2309	2298	1659	2361	1681	1895	2739	3200	2187	2310	1839	2348	1549	2949	1709	2155	7114	2483	3182	1730	2883	3203	2355	2804	3598	2614	4079	3658	5261	3011	2243	2171	2120
YCR038C	2124	1523	4543	1856	1897	1630	2489	1603	2208	2077	3735	2217	1655	1681	2113	1369	4222	1698	1653	11713	2148	3531	3555	2651	1808	1768	1933	1894	1766	2895	2095	3978	2092	1439	1674	1479
YCR038W-A	0	0	0	0	0	0	0	0	0	0	0	0	0	0	0	0	0	0	0	0	0	0	0	0	0	0	0	0	0	0	0	0	0	0	0	0
YCR039C	0	0	0	0	0	0	0	0	0	0	0	0	0	0	0	0	0	0	0	0	0	0	0	0	0	0	0	0	0	0	0	0	0	0	0	0
YCR040W	1461	931	2776	1042	1166	951	1428	914	1288	1451	2407	1648	1139	1218	1525	1025	2573	1023	1099	7932	1401	2415	2668	1787	1221	1120	1321	1509	1405	2158	1721	2675	1327	1047	856	910
YCR041W	56	44	64	50	50	46	58	52	62	55	59	50	76	49	52	43	71	27	51	182	61	96	29	82	71	62	58	77	58	99	60	81	62	52	28	40
YCR042C	2790	1553	3212	2378	2032	1640	2678	1828	1659	2913	2557	2188	2354	1734	2362	1652	2816	1933	2249	6035	2486	2993	2270	2877	3459	2770	3286	4038	3184	3753	3253	4849	3018	2516	2297	2249
YCR043C	784	680	1592	732	643	682	824	559	654	860	1200	855	690	654	822	571	1340	667	637	3195	805	1236	720	1053	921	739	849	1047	901	1396	1048	1500	856	640	649	614
YCR044C	834	727	1510	657	719	549	870	588	624	842	1075	865	627	531	915	464	1001	583	588	2616	752	1076	608	968	1050	825	1019	1008	898	1201	1004	1863	864	589	562	658
YCR045C	2812	2291	5999	2387	2328	2063	3259	2208	2862	2695	4228	2947	2014	1862	2815	2049	4375	1970	1792	11771	2343	4083	3995	3248	2129	2238	2436	2478	2379	3852	2677	4695	2323	1335	1766	1922
YCR045W-A	0	0	0	0	0	0	0	0	0	0	0	0	0	0	0	0	0	0	0	0	0	0	0	0	0	0	0	0	0	0	0	0	0	0	0	0
YCR046C	2216	1649	4225	1738	1733	1643	2370	1587	1984	2990	3919	2965	2243	1970	2830	1029	2412	1367	1827	8521	2149	2814	2343	2710	3413	1989	2286	4830	2627	3409	4682	3713	2211	2693	1334	1320
YCR047C	811	510	1252	616	581	415	850	516	547	1046	1231	899	799	620	896	466	755	397	615	2557	822	903	571	894	1190	671	739	1562	780	1129	1122	1328	595	712	373	459
YCR047W-A	0	0	0	0	0	0	0	0	0	0	0	0	0	0	0	0	0	0	0	0	0	0	0	0	0	0	0	0	0	0	0	0	0	0	0	0
YCR048W	2043	1724	4446	1420	1594	1347	2291	1480	1871	2548	3585	2547	2007	1599	2497	1285	2582	1186	1650	9580	1965	2873	2858	2392	2208	1580	1752	2643	1777	2575	2583	3055	1385	1319	967	1119
YCR049C	95	94	226	71	52	63	109	67	86	143	133	133	83	69	91	55	99	48	81	307	97	93	60	115	89	90	53	134	75	108	91	118	45	51	30	42
YCR050C	46	44	91	28	41	30	69	31	47	50	62	51	47	41	68	23	42	29	37	151	60	60	40	75	44	27	44	69	47	43	86	46	45	47	31	31
YCR051W	1357	965	2222	977	890	799	1371	814	1016	1368	1671	1165	947	792	1041	750	1303	773	858	3868	1140	1430	866	1155	1189	1032	1328	1537	1190	1829	1458	2253	1182	949	787	836
YCR052W	6987	5208	12108	5221	5229	4104	6536	4347	4789	7222	8925	6638	5040	4029	5844	3444	7257	3812	4928	21833	6157	8040	5736	6945	6361	5001	5828	7408	5069	8429	6813	9483	5400	4912	3882	4098
YCR053W	7503	6244	16868	5501	6138	5030	7523	4825	6213	8192	12850	8833	5751	4909	7663	4131	10174	4234	5465	35964	7156	11725	11933	8146	6216	5407	5950	7866	5402	9573	8687	10455	5673	5093	3678	3918
YCR054C	1341	1039	2641	967	856	761	1602	1035	1430	1678	2420	1807	1307	1075	1551	585	1483	777	1016	5543	1169	1876	1871	1448	2357	1262	1518	3724	1808	3148	3290	2827	1315	1419	519	701
YCR057C	3578	2868	6395	2453	2484	2165	4174	2712	3059	4371	5519	3834	3295	2774	3956	1938	3915	2008	2641	12251	3232	4220	3582	3915	6745	3425	4419	9400	4514	6583	6651	6424	3429	3726	1757	1889
YCR059C	1311	1029	3089	1101	1018	928	1473	934	1238	1456	2534	1483	1162	1056	1590	1017	2492	1042	983	7775	1399	2211	2430	1772	1117	973	1154	1410	1067	1737	1465	2121	929	831	856	814
YCR060W	164	184	457	202	241	149	257	121	183	180	269	223	109	146	215	127	368	201	155	1073	195	307	366	232	141	134	133	127	135	229	166	247	125	101	120	79
YCR061W	2066	1683	3966	2108	1989	1812	2823	1695	2344	1960	2472	1944	1284	1133	1693	1403	2316	1358	1479	6691	1917	2437	2818	2050	1284	1188	1609	1176	1379	1829	1087	2327	1318	691	1216	1351
YCR063W	360	283	525	245	204	217	428	314	266	377	403	284	254	189	239	256	410	214	275	942	350	294	260	345	498	350	437	570	390	596	304	553	283	231	213	202
YCR064C	7	7	17	8	9	7	11	8	11	12	35	13	7	6	17	11	13	4	20	69	7	12	23	6	20	8	8	17	21	49	11	28	14	3	1	4
YCR065W	2042	1556	3512	1326	1236	1088	2237	1274	1690	2186	2925	2086	1390	1161	1937	1189	2483	1340	1434	7031	1844	2374	2824	1755	2226	1780	2069	2655	2176	3677	2135	2889	1508	1406	924	1147
YCR066W	1862	1784	4800	1522	1595	1498	2094	1435	1960	2035	3737	2194	1538	1450	2175	1596	3057	1304	1459	10158	1829	3227	4227	2218	1673	1624	1961	2084	1769	3284	2192	3836	1816	1256	1421	1368
YCR067C	3173	2138	4505	2738	2545	2151	3093	2048	2041	3143	3417	2262	2413	1759	2760	2085	3503	2256	2336	7301	2672	3337	2060	2948	3016	2738	3493	3261	2883	4623	3050	5629	3263	2119	2682	2683
YCR068W	6532	5188	12772	5449	5298	4433	7310	4985	6165	6359	8717	5719	4648	3884	5671	4362	8638	4250	4449	23482	5715	8250	6881	6517	3919	4216	4889	4213	4177	6379	3824	7804	4093	2553	3648	3449
YCR069W	4145	3789	10719	3718	3742	3356	5318	3481	4606	4276	7319	4513	3422	3062	4801	3365	8528	3354	2723	25733	3580	7462	10618	4927	2515	3133	3257	2930	2997	5615	3086	6616	3018	1874	2413	2556
YCR071C	479	382	1063	257	312	262	598	400	644	756	1264	790	571	422	598	274	529	249	339	2365	452	791	892	547	1330	580	735	2170	697	1447	1591	1007	442	709	156	173
YCR072C	1441	1087	2685	842	925	737	1639	1227	1350	1706	2288	1603	1279	1095	1420	672	1494	745	1041	4998	1297	1782	1389	1401	3347	1667	1758	4684	1926	3084	2973	2388	1431	1842	581	732
YCR073C	4259	3639	8417	3833	4082	3248	5105	3416	4189	4077	5545	3930	3426	3000	4324	2882	5642	2726	3245	13774	4057	5562	3554	4677	3466	3362	4256	3383	3493	5377	3781	6863	3748	2332	2954	3014
YCR073W-A	1823	1784	4607	1681	1776	1562	2216	1489	2071	1926	2934	1883	1349	1469	1968	1409	3654	1404	1479	9513	1850	3090	3088	2215	1149	1413	1627	1189	1439	2425	1325	3039	1580	746	1220	1355
YCR075C	1972	1831	4667	1648	1721	1457	2470	1549	2034	2016	3480	2162	1675	1672	2070	1477	4157	1664	1458	10812	1872	3355	2842	2565	1374	1610	1824	1463	1561	2881	1565	3110	1644	902	1259	1181
YCR075W-A	1150	920	1871	1031	950	734	1207	800	909	1036	1441	831	832	769	1041	572	1739	833	865	2791	1046	1462	500	1312	790	880	1107	696	933	1412	793	1644	873	498	765	763
YCR076C	1977	1646	4051	1858	1885	1569	2286	1460	1975	2091	2789	2202	1551	1238	1919	1408	3282	1600	1385	9158	1838	2898	3851	1984	1790	1580	2052	2152	1627	3110	2486	3631	1734	1476	1489	1542
YCR077C	4851	3361	6325	4617	4076	3037	5196	3331	3392	4650	4007	3487	3329	2855	3880	2863	4548	3219	3374	8361	4026	4024	2297	4640	4896	4054	5188	4872	4161	5907	4250	7441	4360	2939	3514	3737
YCR079W	1384	1129	2720	1307	1352	1096	1647	1105	1199	1422	1820	1271	1140	981	1245	1077	2241	1141	1094	5071	1354	1857	1736	1540	1111	1138	1346	1292	1189	1887	1088	2398	1425	840	1089	1079
YCR081C-A	0	0	0	0	0	0	0	0	0	0	0	0	0	0	0	0	0	0	0	0	0	0	0	0	0	0	0	0	0	0	0	0	0	0	0	0
YCR081W	5497	4082	10637	4840	4746	3941	6182	4004	4864	5832	8458	5345	4455	3779	5152	3416	9106	4052	4332	23600	5278	7932	6631	6565	4838	4594	5320	5551	5025	7896	5230	9912	5059	3620	4084	4031
YCR082W	2915	2413	6205	2614	2549	2126	3742	2499	3271	2873	4413	2866	2253	2170	2937	1830	5042	2060	2168	11707	2899	4181	2301	4037	1466	1650	1785	1715	1671	2791	1743	3209	1540	1095	1400	1394
YCR083W	3331	2859	6767	2851	2929	2343	3563	2139	3056	3417	4423	3585	2457	1841	3108	2157	4337	2260	2191	12102	2926	4298	5982	3240	2932	2668	3265	3761	3000	4992	4157	5205	3069	2156	2185	2523
YCR084C	9748	6713	15102	8782	7732	6133	9631	6006	6950	10022	10707	7964	6655	4778	7518	5771	9344	6204	6670	22982	8459	9629	6673	8983	10043	8634	10323	11260	8498	12990	10323	15444	9257	6175	6891	7229
YCR085W	871	835	2240	753	825	819	933	634	908	1123	1850	1121	780	652	1134	696	1644	687	780	5687	965	1631	2107	1172	755	735	892	960	861	1482	1105	1838	863	609	616	627
YCR086W	995	797	2390	670	781	712	972	608	943	1540	2454	1640	1265	1209	1594	641	1569	705	829	5981	1009	1741	2066	1143	1908	853	994	2889	1047	1800	3112	1964	968	1765	535	688
YCR087C-A	0	0	0	0	0	0	0	0	0	0	0	0	0	0	0	0	0	0	0	0	0	0	0	0	0	0	0	0	0	0	0	0	0	0	0	0
YCR087W	144	101	221	95	103	81	168	111	122	149	127	94	119	88	105	99	150	76	83	317	111	122	84	140	74	96	115	76	85	157	94	161	113	58	65	83
YCR088W	6615	5292	14898	5500	5453	5086	7940	4846	6821	6486	10626	6435	4538	3785	6182	4876	9159	4405	4073	29780	5701	9868	13240	6771	4231	4657	5607	4996	4631	8435	5078	10244	5283	2972	4366	4286
YCR089W	3569	2585	7171	3188	3132	2832	3726	2446	2906	4045	5700	3692	2897	2525	3642	2588	5579	2518	2699	15207	3402	4975	5229	3746	3500	2920	3587	4283	3115	5382	4453	7038	3632	2827	2607	2605
YCR090C	37	29	42	24	35	11	24	17	17	31	56	19	47	29	32	39	33	19	14	109	32	49	20	24	46	26	28	58	13	32	25	33	35	12	16	9
YCR091W	2377	1708	4677	2368	2288	2033	2962	1935	2417	2094	2526	1944	1628	1353	2141	1883	3678	1800	1585	8299	1970	3240	3317	2221	1334	2033	2251	1382	1679	2511	1639	3599	1927	1258	2158	2082
YCR092C	1206	740	1524	1001	850	683	1166	894	665	1373	1209	1070	1028	749	998	839	1257	979	1005	2800	1132	1213	741	1235	1535	1067	1237	2019	1545	1892	1550	2303	1156	1101	816	795
YCR093W	10083	6266	15657	8954	8669	8172	11781	7906	8248	10863	11929	9049	7852	6579	9081	8208	12643	7519	8528	31368	9407	12978	11100	10743	10425	8405	10174	13255	9728	14680	10898	18358	9458	7385	8082	7800
YCR094W	1952	1723	4768	1599	1576	1260	2097	1303	1942	2107	3506	2340	1655	1431	2206	1304	3560	1436	1464	10505	1946	3304	3576	2360	1838	1755	2119	2074	1936	3558	2365	3629	1777	1405	1276	1399
YCR095C	614	421	903	549	416	377	633	375	417	573	606	501	587	515	528	337	671	407	462	1284	641	665	236	735	752	568	762	713	692	995	672	1051	539	522	442	470
YCR095W-A	186	161	273	122	120	104	216	98	193	135	202	175	137	141	147	81	239	102	157	674	137	251	141	173	187	179	193	202	153	201	228	294	156	110	92	110
YCR096C	1708	1379	3195	1567	1713	1293	2225	1264	1719	1651	2175	1649	1237	1429	1739	1214	3173	1265	1361	6768	1566	2744	1848	2384	1341	1429	1679	1367	1476	2427	1544	2768	1763	1059	1270	1215
YCR097W	58	46	110	49	46	36	59	32	55	54	85	60	45	33	64	43	108	54	44	259	48	136	64	70	88	78	103	108	82	219	104	181	95	85	68	51
YCR097W-A	0	1	3	3	0	0	1	1	2	2	4	1	2	2	0	0	0	0	0	6	0	0	2	1	0	0	2	3	1	2	4	2	0	0	2	0
YCR098C	463	282	723	330	302	249	466	302	307	427	457	403	373	269	429	279	610	288	340	1291	429	576	315	377	387	355	503	392	437	573	379	669	402	262	227	303
YCR099C	207	124	233	207	151	115	197	137	106	170	193	119	201	123	169	118	177	127	136	295	167	163	46	216	156	166	176	179	143	277	133	339	175	117	174	154
YCR100C	285	105	287	291	217	125	272	195	138	234	143	149	152	111	170	103	203	144	247	234	246	218	35	245	215	242	339	275	229	333	209	408	260	164	248	208
YCR101C	54	45	108	74	39	32	58	43	43	36	75	22	52	22	38	21	92	46	58	205	44	57	65	68	38	25	36	43	24	34	20	28	17	28	29	20
YCR102C	33	50	83	37	70	31	49	34	52	65	58	49	64	53	44	70	83	42	25	157	59	69	26	40	41	50	61	53	29	57	63	83	36	50	26	44
YCR102W-A	25	10	26	21	27	6	22	8	11	26	26	15	21	9	17	12	26	14	6	64	11	26	17	19	21	23	23	19	10	16	39	14	20	20	13	16
YCR104W	6	6	51	11	28	15	15	26	23	20	24	20	13	20	6	8	27	19	11	93	19	24	20	7	3	16	19	13	12	18	19	21	8	10	9	16
YCR105W	254	236	614	239	221	163	270	177	235	292	405	299	241	196	277	195	491	192	223	1173	218	403	343	316	234	188	243	192	160	302	276	323	237	182	179	193
YCR106W	424	326	759	458	457	326	443	247	315	413	509	378	406	331	440	266	629	360	352	1326	430	608	315	486	507	468	518	505	465	664	634	927	487	410	392	420
YCR107W	1086	788	1976	918	991	604	957	741	791	1132	1335	954	895	766	1081	625	1505	833	811	3017	1055	1412	482	1231	1219	1001	1274	1482	1180	1721	1340	2009	1047	952	793	862
YCR108C	0	0	0	0	0	0	0	0	0	0	0	0	0	0	0	0	0	0	0	0	0	0	0	0	0	0	0	0	0	0	0	0	0	0	0	0
YDL001W	1806	1767	5355	1666	1819	1688	2965	1950	2658	1881	3754	2159	1395	1424	2226	1621	4183	1404	1313	14130	1770	3610	6303	2134	1244	1293	1549	1697	1243	2309	1702	2631	1142	912	1011	1090
YDL002C	893	578	1298	751	677	524	805	511	540	889	898	729	731	678	829	452	1113	517	680	1687	671	919	286	833	760	714	964	865	739	1258	883	1636	935	641	598	612
YDL003W	3433	2287	6477	2689	2772	2245	3520	2242	2767	3305	4902	3552	2961	2568	3607	2263	5824	2407	2549	14194	3444	5168	3589	4144	4071	3542	4020	4262	3884	6137	3992	6260	3656	2964	2495	2592
YDL004W	239	124	226	124	132	93	195	147	126	213	198	152	173	119	142	117	284	162	153	385	136	192	89	246	341	232	261	285	262	330	187	342	208	229	152	103
YDL005C	20119	16110	37775	17238	17825	14309	21728	14927	18377	18321	25457	17180	15487	14028	18796	14197	35824	15298	15147	71911	19206	27893	17937	23024	14215	15063	18256	13913	15653	24065	14828	31613	16954	8527	13341	13801
YDL006W	2254	1477	4117	2062	2013	1760	2235	1608	1849	2301	3230	2131	1777	1539	2138	1514	3342	1601	1706	8507	2318	3339	2553	2374	2112	1935	2251	2408	1963	3013	2652	4166	2207	1589	1661	1555
YDL007C-A	0	0	1	0	0	0	0	0	2	0	4	0	0	0	0	0	2	0	0	6	0	4	0	1	0	0	0	0	0	0	1	1	0	0	0	4
YDL007W	4636	3774	10031	4117	4348	3643	5209	3501	4516	4828	8124	5327	3886	3861	5250	3332	9367	3253	3651	24755	4770	7742	7997	5783	3513	3614	4381	4042	3900	6347	4236	8011	4228	2794	2937	2965
YDL008W	11	20	21	10	17	5	20	7	13	26	8	16	5	19	25	7	38	9	6	71	26	20	3	14	15	13	29	21	18	28	9	11	26	2	16	10
YDL009C	13	8	25	6	7	0	12	9	9	4	14	15	8	5	12	3	23	7	6	30	9	11	8	8	10	9	10	10	2	16	15	10	9	8	1	14
YDL010W	401	343	1013	313	349	230	459	303	378	407	719	361	303	329	436	301	837	259	374	2588	434	717	737	571	317	343	398	410	314	665	365	694	328	188	238	275
YDL011C	0	0	2	2	3	2	3	0	1	0	0	0	0	0	1	0	2	0	0	8	0	0	1	0	0	1	1	1	0	3	2	2	0	2	0	0
YDL012C	1450	1293	2715	1223	1223	1125	1459	1015	1244	1386	1803	1315	1137	1068	1552	1049	2319	1066	1171	5380	1373	2074	1032	1764	899	1088	1217	906	1193	1666	1031	2212	1156	721	820	892
YDL013W	3093	2625	7635	2524	2529	2292	3335	2169	3055	3529	6148	3871	2829	2440	3667	2215	4819	2162	2351	16214	3120	5279	5853	3888	2999	2776	3198	3913	2994	5369	3896	5813	3007	2299	2044	2217
YDL014W	717	493	992	534	502	367	763	454	513	810	743	734	623	608	666	303	697	445	488	1708	611	768	546	719	1006	728	774	1237	776	991	1334	1180	786	907	431	469
YDL015C	10947	8271	19193	6672	7620	6230	9809	7145	8743	14483	19578	14515	10252	8483	12136	5173	10469	5789	7172	35387	9717	12389	9355	10091	22274	11390	13375	29718	12049	17516	28449	16413	10576	16465	6497	8065
YDL016C	18	17	24	13	24	18	13	11	12	22	13	7	14	16	13	12	18	7	16	42	21	9	2	14	25	23	19	22	14	23	21	21	18	16	19	12
YDL017W	5160	4230	10451	4174	4351	3837	5579	3536	5046	5293	7990	5589	4335	3806	5205	4188	9927	3966	3756	25494	4917	8813	8149	5895	4849	4010	4641	6004	4215	6923	6659	8107	4741	3557	3424	3576
YDL018C	383	215	668	401	384	279	365	285	273	386	445	344	310	298	402	232	453	254	279	1034	349	399	232	437	470	358	454	533	473	645	545	915	508	363	428	345
YDL019C	4244	2053	4782	3957	3418	2706	5644	3854	3594	3588	3236	2550	2605	2217	3008	2771	4616	2738	3001	8456	3354	4021	2094	3780	2646	3184	4140	2436	2981	3928	1663	4619	2560	1780	2999	2901
YDL020C	3914	2776	6116	3624	3343	2647	5528	3602	4099	3250	3930	2802	2762	2182	3135	2325	5046	2826	2876	11069	3426	4659	3834	4122	2437	3247	3756	2181	3076	4255	2304	5411	2921	1937	2656	2801
YDL021W	7351	5754	14707	5997	6095	5126	10025	7144	8873	6481	10102	6243	5139	4828	6318	5101	12697	5265	5264	33916	7127	11658	10780	8354	3975	5309	6048	3748	5005	8370	4750	9521	4916	3384	4542	4554
YDL022C-A	60	42	96	57	49	46	62	60	41	41	59	49	46	39	24	51	84	35	48	229	35	81	82	68	14	19	23	19	23	42	24	64	25	17	30	25
YDL022W	607	435	963	566	436	412	654	472	545	459	575	479	426	413	465	397	1072	447	416	1695	509	845	459	586	227	493	468	259	443	642	232	828	410	175	382	356
YDL023C	2522	2382	5462	1977	2298	1770	3232	2153	2426	2408	3843	2379	1714	1514	2384	2109	4087	1781	1473	10641	2045	3318	4666	2614	1569	1900	2103	1433	1642	2614	1515	2946	1324	1039	1490	1566
YDL024C	135	128	264	169	120	118	192	126	119	108	154	119	138	121	162	127	190	134	125	316	146	198	96	164	79	126	120	98	111	138	94	175	90	57	129	107
YDL025C	2045	1447	3158	1907	1765	1377	2469	1617	1685	1908	2190	1639	1459	1225	1500	1134	2383	1321	1569	5187	1773	2222	1606	2149	1958	1719	2179	1579	1743	2249	1358	2841	1692	1175	1475	1533
YDL025W-A	0	0	0	0	0	0	0	0	0	0	0	0	0	0	0	0	0	0	0	0	0	0	0	0	0	0	0	0	0	0	0	0	0	0	0	0
YDL026W	231	189	441	234	219	158	299	257	268	222	267	197	152	139	221	141	264	161	168	633	211	260	134	261	181	214	249	157	155	251	151	352	193	101	185	178
YDL027C	2817	2262	5613	2584	2554	2142	3623	2282	2923	2497	3704	2527	2036	1827	2535	1954	4595	2197	1965	12222	2586	4000	3560	3180	1945	2281	2719	1948	2164	3193	1946	4359	2444	1357	1920	1962
YDL028C	3781	2884	6271	3377	3403	2892	4280	2712	3479	3477	3987	2979	2705	2399	3403	2677	6980	3186	2674	12791	3363	5075	3968	4133	2444	3149	3707	2504	2792	4593	2440	5821	3135	1886	2712	2647
YDL029W	2857	2481	6611	2496	2670	2251	3228	2278	3130	2883	4564	2920	2378	2138	3042	2237	5037	2030	1981	14244	3062	4909	4810	3308	1918	2151	2643	2338	2293	4168	2563	4570	2324	1489	2042	1874
YDL030W	7610	5823	13289	6397	6529	4700	8498	5627	6338	6772	8184	6348	5592	5134	6858	4542	10593	5418	5192	24070	6812	9893	6021	8171	4690	5699	6716	4746	5959	8632	5032	11378	6074	3233	5027	4808
YDL031W	5226	2832	9058	3625	3737	3124	4701	3003	3713	6405	8856	6535	5231	4421	5409	2826	6237	2965	4077	22827	4928	7569	7189	6040	7070	4271	5075	10106	5128	8250	10258	9332	4668	6342	3085	2986
YDL032W	120	53	91	75	52	47	91	50	63	114	75	86	108	74	100	42	108	68	79	104	108	76	16	104	242	97	159	192	132	131	214	188	119	184	73	51
YDL033C	758	382	830	512	519	350	661	434	475	868	786	742	705	557	630	303	603	464	596	1629	566	706	538	706	1436	781	946	1346	975	1101	1229	1422	840	1031	531	547
YDL034W	70	58	175	62	94	56	84	43	56	95	107	89	57	45	88	52	92	63	57	295	81	101	79	85	75	48	97	139	73	128	79	181	76	56	52	80
YDL035C	2123	1350	2742	2081	1641	1272	2097	1455	1445	1954	1995	1572	1678	1145	1549	1308	2109	1467	1577	4434	1866	2046	1475	2083	2378	1967	2363	2447	2111	2736	1887	3430	2062	1522	1743	1670
YDL036C	2532	2028	5494	2305	2215	1864	3082	1950	2450	2715	4144	2614	2142	2067	2666	1892	4542	1826	2008	12766	2548	4199	4292	3282	2449	2078	2620	2983	2379	3651	3164	4802	2345	1973	1854	1905
YDL037C	64	81	126	46	64	59	107	88	90	94	111	86	101	69	112	49	90	49	64	299	79	91	89	94	338	88	133	551	96	163	275	182	77	173	29	66
YDL039C	1249	849	2058	1063	1041	985	1735	1153	1099	1891	2232	1489	1541	1144	1605	827	1406	856	846	3616	1091	1337	1002	1149	8673	1624	1818	15219	1652	2546	5897	3210	1424	3541	680	653
YDL040C	3483	2369	5306	2914	2896	2023	3642	2428	2598	3801	4401	3041	2899	2429	3168	1917	3654	1962	2363	8010	2666	3628	2429	3296	6357	3366	4205	10149	3606	5600	6095	6554	3744	3967	2700	2475
YDL041W	25	19	42	26	14	18	24	14	29	17	43	18	17	18	32	11	36	12	23	68	21	41	16	16	12	12	18	26	10	44	24	29	37	15	22	21
YDL042C	1834	1524	3854	1415	1434	1337	1912	1211	1629	1986	3267	1859	1625	1340	1897	1342	2936	1172	1318	9029	1470	2893	4000	1803	1660	1474	1628	2217	1815	2772	2175	3292	1551	1199	1166	1081
YDL043C	991	859	2112	852	901	680	1039	656	914	1198	1885	1071	918	750	1033	601	1424	650	663	5032	839	1707	1857	864	874	775	939	1141	818	1351	1247	1650	931	753	576	591
YDL044C	1467	1059	2328	1283	1344	923	1518	1089	1114	1563	2014	1344	1355	1272	1494	845	2297	993	1090	5155	1424	1983	1011	1535	1549	1293	1347	1828	1371	2031	1763	2767	1495	1143	954	956
YDL045C	903	572	1775	888	758	622	1002	622	801	989	1221	902	833	760	958	583	1669	661	693	3354	975	1358	730	1047	902	812	952	991	818	1427	1028	1733	883	674	754	701
YDL045W-A	724	482	1116	724	553	496	742	462	577	621	878	591	610	510	728	362	1068	454	501	1899	652	935	422	873	531	651	859	650	664	1007	634	1362	673	472	520	507
YDL046W	2256	1917	5773	1876	2028	1640	2745	1670	2260	2466	3890	2320	1771	1775	2579	1920	5105	1997	1627	13857	2110	4035	4913	2725	1599	1921	2219	1837	1930	3661	2122	4215	2056	1490	1542	1667
YDL047W	12381	10268	26661	10799	11588	9823	15579	10142	13646	11801	19335	12375	9079	8537	11978	9141	20585	8537	8936	57244	11654	19663	21310	14138	9238	10035	12056	10030	10388	17402	10913	21674	11490	6372	9399	8834
YDL048C	1107	1023	2175	1236	1199	1021	1253	889	1075	1036	1473	940	760	686	1105	761	1572	772	747	4687	1068	1436	1696	1243	787	690	783	954	722	921	848	1465	676	458	574	612
YDL049C	803	745	2144	832	976	757	938	568	892	749	1523	815	600	615	784	566	1656	626	517	4678	695	1124	2116	934	464	446	467	617	422	702	671	943	535	368	391	379
YDL050C	0	2	3	0	1	0	2	1	0	0	3	0	0	0	0	0	0	0	1	9	2	2	0	1	2	0	0	1	0	2	2	2	0	6	0	0
YDL051W	3232	2675	6592	2818	2863	2453	2968	1990	2399	3116	4648	2820	2531	2351	3029	2289	5456	2301	2349	14657	3347	4886	4372	3662	2453	2440	2634	2795	2417	3845	2910	5166	2761	1892	2099	2078
YDL052C	4732	3394	9788	3562	4059	2961	5148	3248	4058	5654	9186	5641	4549	4177	4967	2369	7070	2813	3797	19273	4791	6654	5015	5447	7305	4630	5800	9148	5062	8936	8933	9737	5233	6499	3481	3678
YDL053C	2520	2077	5193	1770	1854	1606	2465	1598	1915	2472	3438	2511	1872	1500	2471	1525	3414	1741	1513	9774	1885	3394	3576	2426	2356	2316	2698	2987	2688	4168	2998	4496	2537	1639	1719	1975
YDL054C	4558	3539	8072	3823	3828	3006	4441	3062	3742	4306	5770	4064	3634	3059	4291	2682	6951	3159	3269	15948	4104	6481	4274	4912	3964	3588	4148	4160	3641	5843	4174	7367	4091	3187	2923	3151
YDL055C	1814	1403	2099	1553	1614	1141	1585	1125	1132	1903	1322	1556	1552	1357	1746	974	1503	1202	1380	2369	1872	1574	568	2165	2216	1834	2292	2405	2125	2143	2279	2288	1868	1515	1477	1408
YDL056W	20223	16643	39471	16690	16637	14969	18220	12488	16310	22016	28987	21351	17713	15449	21505	13816	30061	14205	16394	73597	22276	27653	19348	25558	21784	18134	21443	27361	19880	32789	27645	37016	21473	16877	15586	15042
YDL057W	658	271	622	557	450	307	700	486	468	626	519	413	506	395	505	357	557	394	504	1090	484	504	273	643	1021	792	795	1032	762	950	628	1152	563	561	431	559
YDL058W	5011	1531	5604	4191	3639	3374	4838	3155	3678	4978	5673	4287	4196	3449	4461	3208	6979	3565	3946	17507	4608	6879	5516	5740	4575	4016	4991	5833	4724	6940	5391	8870	4994	3704	3605	3404
YDL059C	69	17	25	70	85	53	108	79	30	85	50	37	69	36	44	51	58	112	86	131	85	49	27	104	152	132	116	209	156	91	92	184	56	135	102	79
YDL060W	4262	3254	9290	3150	3220	2791	5304	3502	4540	5724	8763	6056	4411	4193	5418	2527	6280	2556	3401	20627	4244	6902	6421	5152	7165	4790	5359	10959	6146	10120	10501	9820	5022	5298	2650	2688
YDL061C	409	178	507	264	239	181	337	204	212	500	486	330	378	315	300	143	303	189	276	806	384	365	110	416	864	469	442	1096	508	748	903	821	514	661	258	313
YDL062W	0	2	2	0	0	0	0	0	0	0	0	0	0	0	0	0	2	1	0	1	0	0	0	0	0	1	0	1	0	1	2	0	1	2	0	2
YDL063C	12190	10264	30245	8086	8990	8225	13987	8530	11828	15222	25316	15371	11057	10866	15222	8767	21022	7400	9142	69104	11239	21304	24883	14794	14722	11187	13689	19520	12362	25051	19607	25199	12063	12167	7836	7798
YDL064W	778	598	1582	523	510	476	867	525	713	1234	1540	966	814	655	908	394	1037	397	703	3414	833	1189	739	793	1872	853	1045	3063	1068	1855	2627	1814	953	1209	413	424
YDL065C	3096	2253	5966	2187	2402	1969	3010	2135	2666	3310	5000	3292	2388	2356	3099	1937	4479	1868	2040	13586	2595	4511	4522	3165	3164	2342	2951	4085	2843	5063	4104	5404	2699	2437	1630	1902
YDL066W	5325	3870	10673	4546	4810	4522	5985	4097	5195	5594	8621	5720	4462	4423	6313	4181	9628	4181	4025	26557	5413	8587	9675	6698	4118	4460	5117	4790	4692	7675	5362	8995	4821	3123	3485	3534
YDL067C	2495	2244	4419	1991	2068	1762	2562	1679	2163	2387	2945	2178	2005	1512	2281	1663	3136	1763	1788	7657	2352	3158	1891	2373	2002	1607	2189	2240	1908	2958	2172	3247	1937	1397	1389	1565
YDL068W	154	108	206	123	119	82	116	96	89	122	160	113	83	100	106	82	166	92	110	328	160	170	95	155	110	111	107	119	113	147	123	167	108	64	80	117
YDL069C	5549	4832	12021	5124	5503	4372	7348	4602	5926	5781	8362	5819	4834	4549	6519	3797	9699	4391	4136	22914	5462	8416	5903	7024	5203	5141	6920	5141	5389	9851	5136	11183	5549	3151	4146	4449
YDL070W	9525	7584	19503	8883	8897	8010	11067	7777	10570	8891	12903	9993	7168	7081	9040	6633	17978	7840	7362	46404	10053	15860	16808	11858	6121	6846	8438	6623	7628	11768	7645	12553	8436	4742	6122	6556
YDL071C	1656	982	1912	1461	1444	1010	1684	1229	1191	1412	1359	1257	1003	836	963	792	1862	1051	1297	3765	1551	1789	637	1592	830	1049	1290	754	1098	1386	754	2039	1106	609	924	971
YDL072C	2846	1541	2918	2643	2295	1590	2841	2111	1700	2479	2105	1892	1582	1292	1714	1362	2333	1622	2220	4231	2448	2283	830	3032	1769	1931	2320	1416	1828	2187	1286	3328	2113	949	1692	1652
YDL073W	7966	6408	16607	6429	6875	5784	9347	6269	8095	7952	12223	7806	6064	5541	7732	5812	14124	5855	5731	38077	7411	12458	12906	9458	5356	5523	6223	5627	5567	9021	5973	11275	5542	3553	4586	4150
YDL074C	2137	810	1942	1584	1484	959	1881	1324	1145	2102	1424	1443	1695	1215	1474	925	1520	1282	1679	2330	1680	1619	459	2098	2907	2199	2622	3154	2410	2937	2324	3200	2183	2056	1290	1487
YDL075W	533	410	1334	428	450	363	593	424	534	595	1172	717	485	534	651	447	1266	352	413	4000	543	1157	1575	708	528	451	596	917	602	1123	821	1217	551	454	375	345
YDL076C	11748	9835	29949	8221	9293	7716	13272	8789	10977	14867	25315	15872	11016	11040	15417	8207	21023	8258	9271	61028	11392	19873	15424	14868	13973	11305	13536	18530	12837	23152	19244	23104	11603	12438	7836	8580
YDL077C	2993	1989	4822	2491	2190	1689	2993	1941	2367	2856	3709	2482	2275	2010	2444	1813	4126	2076	2031	9945	2594	3757	2921	2952	2542	2502	3072	2949	2573	3727	2800	4668	2599	1890	2123	2077
YDL078C	926	734	2120	707	705	708	1043	647	866	965	1838	980	743	654	995	660	1735	637	723	4905	862	1536	1866	1057	777	677	956	855	786	1438	990	1660	766	566	569	703
YDL079C	9258	7288	18086	9294	9457	7574	10592	6678	8809	8139	11828	7901	7224	6496	8928	6736	17124	7049	6652	34331	8691	13664	7541	10910	5910	7644	9028	5899	7732	12516	7191	18005	9371	4281	8389	7735
YDL080C	2664	1947	5195	3274	3206	3001	2318	1500	1867	2239	3166	2136	1993	1743	2569	1990	4325	1953	1858	10197	2435	3738	3669	2720	1547	1952	2377	1596	1827	3067	2994	6019	2925	1715	3303	2658
YDL081C	662	465	1212	594	515	439	629	410	464	648	942	616	510	399	652	394	940	459	560	2599	546	982	784	652	504	467	602	548	507	873	625	1166	612	390	377	391
YDL082W	19679	16896	46605	14604	15673	14210	20673	14148	18275	23656	38670	26070	17961	16983	23686	12307	33874	13069	14738	99939	19423	29901	29457	23997	22106	16947	20713	26229	19061	32541	28841	34669	18372	18543	12759	13321
YDL083C	4168	3411	9544	3137	3310	2770	4557	3014	3839	6322	9329	6347	4335	3718	5088	2486	5822	2897	3319	18548	4425	6515	5321	5147	6929	4453	5423	9414	5325	8812	9229	9808	5009	5670	3246	3411
YDL084W	22092	19388	49153	15831	16772	14514	22649	15409	20639	26810	42926	29142	20353	18807	25644	14546	35827	14804	16995	105342	22139	34449	37514	26772	28106	20839	25361	34991	24062	39444	38562	39747	23314	24867	16400	17259
YDL085C-A	1643	1196	2756	1535	1480	1208	2471	1696	1612	1231	1418	860	938	699	1229	1073	1945	975	1058	4224	1326	1775	978	1586	413	711	854	344	663	861	244	1248	597	158	781	624
YDL085W	13663	10381	24666	11809	11412	9150	15638	10277	12471	12676	16632	11165	10545	9167	12452	8857	18976	9746	10292	45434	13088	18216	14026	15409	10338	10264	12045	10434	10301	15251	10745	18840	10194	7328	9076	8188
YDL086C-A	0	0	0	0	0	0	0	0	0	0	0	0	0	0	0	0	0	0	0	0	0	0	0	0	0	0	0	0	0	0	0	0	0	0	0	0
YDL086W	1761	1316	2995	1526	1537	1133	2227	1430	1547	1665	1784	1351	1291	1246	1534	1100	2325	1142	1422	4689	1516	2106	1061	1996	899	1060	1234	1030	1050	1511	870	2008	943	686	915	777
YDL087C	5801	4977	12796	5279	5000	4450	6959	4475	6047	5743	9322	5929	4101	3377	5693	3810	8483	3999	3742	26367	5056	8249	10698	6040	4096	4495	5584	4305	4530	8002	4948	9868	5193	2511	4087	4249
YDL088C	1591	1017	2152	1506	1369	1045	1448	1076	1074	1633	1697	1139	1123	912	1259	927	1645	944	1091	2997	1311	1520	815	1468	1788	1442	1744	2103	1686	2308	1821	2972	1695	1276	1362	1217
YDL089W	2691	2091	5448	2583	2488	2193	2785	1901	2429	2696	4032	2459	2107	1870	2800	1857	4205	1813	1878	10914	2514	4105	3472	3091	2642	2511	2886	3141	2451	4425	3311	5538	3113	2028	2190	2098
YDL090C	1369	798	1688	1140	1039	694	1299	843	869	1223	1168	902	979	817	942	702	1515	971	845	2220	1065	1329	455	1293	952	1074	1248	851	1068	1473	891	1747	1125	710	971	938
YDL091C	1656	1163	2745	1437	1382	1015	1613	1246	1413	1671	2189	1511	1338	1159	1479	1014	2608	1244	1209	5945	1539	2085	1565	1863	1149	1411	1624	1176	1173	1893	1344	2509	1296	867	1222	1200
YDL092W	1064	756	1786	1024	997	794	1189	805	896	962	1168	857	792	653	925	723	1632	766	746	3334	957	1435	807	1114	588	797	957	539	742	1186	692	1695	912	460	875	771
YDL093W	3178	2674	7416	2583	2766	2390	3236	2251	3010	3629	5712	3726	2921	2678	3668	2236	5889	2391	2498	16679	3277	5340	5017	4126	2907	2626	3116	3675	2687	4768	4014	6203	2945	2454	2075	2110
YDL094C	192	136	224	123	148	134	171	118	100	181	172	132	145	112	179	81	177	117	128	321	146	147	70	192	169	141	176	134	137	187	153	307	129	77	92	131
YDL095W	6204	4898	12954	5037	4993	4487	6516	3793	5174	6233	9158	6371	4841	4419	6267	4113	8520	3625	4061	24452	5581	8391	9863	6389	5301	4884	6031	6070	5097	9140	6079	10423	5438	3591	4011	4037
YDL096C	202	129	290	162	134	118	182	135	128	193	218	150	159	92	144	120	190	110	127	416	173	181	82	205	153	171	190	181	153	245	197	317	165	139	114	158
YDL097C	6734	4628	9122	5738	5531	4146	7118	4439	4512	6740	6335	5582	5209	4279	5905	3848	6564	4195	4624	13756	5642	6369	2735	6713	5948	5710	6946	6063	6189	7943	5227	10564	5910	3758	4774	4775
YDL098C	8223	6922	17623	7436	7993	6465	9207	6324	7988	8225	13156	8035	6336	5652	7815	5696	13573	6068	6066	34818	8076	12431	9766	9628	5969	6209	7395	6148	6529	10528	6713	13780	7190	4448	6008	5824
YDL099W	3432	3133	9841	3033	3541	3219	4395	2871	3884	3847	7727	4581	3142	2928	4048	2883	8315	2605	2675	25165	3373	6956	9831	3962	2495	2696	3202	3273	2647	6165	3413	7019	3290	2024	2175	2285
YDL100C	6275	4062	13728	5685	5906	5491	7404	4920	6854	6844	11944	7804	5685	5152	7221	4638	12253	4310	4868	37029	6294	11941	15660	7868	4916	5004	5875	6041	5410	8929	7010	10783	5471	4062	4267	4417
YDL101C	9013	6837	18209	6800	6877	6014	8825	5742	7196	8967	14268	8822	6956	6339	8878	5854	14747	6305	6407	37274	8749	12993	10858	10197	7230	6925	8011	7829	7066	11856	8339	15010	7637	5519	6189	5854
YDL102W	3455	2474	6279	2735	2714	2123	3111	2164	2493	3671	4998	3433	2857	2587	3496	2421	5441	2409	2654	14366	3544	4826	4183	3762	3171	2923	3526	3820	3178	5333	4074	6551	3362	2493	2512	2395
YDL103C	1361	870	1864	1113	966	668	1169	814	779	1298	1228	976	1093	854	1077	695	1325	892	926	2778	1190	1387	474	1266	1399	1292	1454	1434	1358	1838	1215	2367	1255	958	1062	1062
YDL104C	2539	1873	5548	2053	1997	1702	2539	1709	1869	2609	3926	2392	2048	1640	2509	1875	4568	2039	1635	12070	2093	3943	4153	2582	2081	1984	2255	2135	1832	3549	2216	4241	2148	1499	1658	1676
YDL105W	1230	833	3115	918	1106	769	1087	698	845	1020	1661	1087	833	786	1035	605	1745	837	866	4731	973	1718	1304	1276	1003	826	1062	1045	914	1762	976	1932	1077	608	720	748
YDL106C	1013	663	1482	919	815	604	1057	590	610	1023	978	793	761	616	791	537	854	648	770	2052	856	1027	404	1036	884	831	995	1103	1037	1372	1019	1915	1009	684	742	706
YDL107W	1453	1049	2853	1276	1336	1158	1366	971	1237	1332	1927	1319	1090	928	1371	1069	2007	1000	1017	5014	1384	2059	1716	1597	1105	1132	1213	1469	1138	1986	1479	2543	1441	878	1110	1136
YDL108W	1638	1157	2797	1438	1430	1216	1758	1228	1475	1415	2054	1431	1319	1238	1476	1130	3199	1294	1162	6646	1478	2315	1841	2015	1041	1211	1459	1122	1288	1871	1278	2576	1338	852	1189	1005
YDL109C	1318	1083	2433	1179	1097	784	1434	974	1019	1523	1854	1283	1213	1009	1368	805	1971	939	1109	4162	1315	1788	940	1651	1563	1424	1478	1648	1461	2032	1546	2506	1408	1018	955	946
YDL110C	365	240	542	258	318	213	406	212	283	367	412	279	304	222	261	187	378	236	230	847	263	328	215	318	355	303	417	407	349	494	339	634	319	185	234	191
YDL111C	11567	9129	22105	11738	11954	9596	15993	10869	13200	9707	13135	8675	7964	7435	10554	8212	20042	9010	8693	42706	10822	16318	12521	13995	5356	8634	9811	4619	8488	12669	4598	16897	8672	2835	7856	7594
YDL112W	6485	4701	12390	5139	5206	4475	6567	4504	5732	7430	10323	7181	6033	5031	7118	4224	8369	4041	5209	25685	6363	8979	7929	7578	8769	5652	6697	11807	6559	10540	11179	12021	6250	6614	4357	4457
YDL113C	1521	777	1518	1589	1395	929	1564	1014	973	1421	1069	998	1114	900	1082	628	1373	1036	1200	1882	1297	1235	357	1689	1390	1190	1547	1487	1361	1431	1381	2469	1459	1090	1391	1212
YDL114W	1593	1049	2814	1802	1655	1324	1950	1267	1553	1516	1972	1188	1291	1099	1363	1018	2748	1113	1106	5331	1537	2146	1123	1924	1064	1282	1422	879	1059	1928	1116	2787	1571	853	1450	1248
YDL114W-A	1	0	0	0	0	0	0	0	0	0	0	0	0	0	1	0	0	0	0	0	0	0	1	0	0	0	0	0	0	1	0	0	0	0	0	0
YDL115C	27	23	63	36	38	28	44	21	51	25	33	33	29	35	32	19	68	20	29	83	29	63	44	48	24	21	24	32	29	56	12	36	27	18	23	24
YDL116W	5735	3700	10459	5434	5465	4453	6290	4000	5440	5527	8060	5679	4691	4441	5421	3849	9482	3919	4305	23901	5569	8391	6609	6802	4561	4412	5328	5047	5022	7792	6115	10316	5542	3684	4183	3790
YDL117W	3217	2140	5136	2865	2638	2083	2939	1944	2313	3367	4136	3005	2655	2118	2698	2050	4174	2150	2230	10729	2846	4055	3585	3410	3346	2806	3142	3988	3125	4799	3713	6646	3214	2213	2435	2147
YDL118W	33	22	38	31	31	13	21	16	21	37	27	16	23	26	21	16	24	19	28	56	29	24	13	34	46	24	33	51	27	36	35	59	48	15	24	16
YDL119C	89	49	51	120	73	44	63	48	58	91	68	58	46	40	65	54	59	27	64	115	70	56	25	85	136	85	102	91	106	103	84	106	113	50	77	70
YDL120W	373	267	608	321	289	232	349	285	285	409	416	288	380	246	419	188	511	280	377	844	316	428	124	446	383	446	475	392	424	582	337	797	395	272	340	289
YDL121C	1172	1086	3016	978	1069	946	1402	954	1275	1230	2150	1303	1079	951	1344	1159	2697	985	904	7313	1100	2227	2829	1633	894	1097	1250	1042	1001	2046	1177	2061	1114	599	867	887
YDL122W	7887	5722	15976	6433	6506	5537	8518	5825	7114	8654	12295	8478	7162	6474	8992	5446	12005	5404	6157	32888	7562	11938	9017	9576	9198	7000	8804	12059	7999	13456	11964	14844	8049	7411	5329	5636
YDL123W	708	280	695	481	447	292	677	450	405	755	525	481	614	450	531	264	461	424	443	900	541	523	171	584	1299	697	955	1480	833	1085	1102	1167	743	843	534	546
YDL124W	3875	3518	9132	3450	3587	3135	4910	3383	4337	4262	6845	4316	3242	2588	4067	2743	6298	2843	2797	19868	3761	6284	7584	4564	2906	2956	3362	2971	2732	4425	3127	5849	3077	1706	2395	2698
YDL125C	16804	15387	37577	16355	17982	14625	24115	17865	21629	15650	24811	16071	11011	10791	15770	12493	30970	13607	11501	70518	16101	24483	23810	19810	5178	8519	10056	4279	8139	12815	4348	17929	8851	2507	8839	7630
YDL126C	29432	21180	44150	27717	25318	18374	31816	21321	22567	26721	28233	21638	20528	17752	23379	15416	36274	18980	20785	73573	25713	31367	18216	30856	21188	22994	27707	20674	23246	33215	18642	42449	24555	14815	21671	19657
YDL127W	22358	19223	51875	20078	21007	17675	28042	19105	24356	23207	37442	23832	17349	15806	23018	15879	36786	16039	16026	98679	21283	35126	29499	26291	14405	15733	18605	15511	16247	28198	16024	34782	17449	9852	14529	14008
YDL128W	1450	1155	2659	1206	1284	1086	1589	955	1483	1282	1627	1388	1125	1068	1505	934	2262	985	937	5279	1134	2015	1784	1437	1112	1165	1500	1310	1418	2250	1549	2470	1491	737	989	1089
YDL129W	3420	2559	5412	3097	2864	2310	3593	2393	2595	3195	3465	2807	2768	2298	3038	2151	3719	2348	2321	7707	2869	3622	1655	3370	3212	3453	3968	3669	3566	5132	3527	6660	3918	2330	2960	3060
YDL130W	535	460	920	558	473	398	654	441	522	524	693	513	457	406	634	321	597	300	359	1540	568	747	379	670	466	412	505	580	424	692	606	919	532	357	289	335
YDL130W-A	8900	8111	24267	6435	6675	6450	9255	6175	9344	10611	19695	12673	7996	7752	11356	6592	15738	6570	6851	55034	9100	16578	21928	11213	9806	7916	9771	12507	8319	17363	14355	15172	9044	8459	5896	6544
YDL131W	19602	16932	51571	16203	17672	15491	25095	16626	21114	22300	39597	23181	15458	15624	23656	16288	40729	15506	14743	126454	19358	35629	45844	24559	15212	15868	19074	18670	16053	32221	19156	37133	16754	10545	12936	12885
YDL132W	13457	10855	28347	10972	11663	9576	13458	9236	11917	15279	23412	14619	10664	9697	13405	8245	19427	8719	10917	52922	14221	19713	15102	15883	12728	10689	12284	14259	11277	18611	15339	22914	12029	10252	9524	9043
YDL133C-A	511	353	973	413	423	288	466	330	478	425	616	503	428	350	473	242	539	329	353	1473	438	621	355	519	374	377	416	397	336	559	372	692	393	310	228	289
YDL133W	1855	988	1857	1528	1450	864	1779	1207	1071	1568	1261	1105	1302	940	1087	772	1583	1085	1244	2256	1431	1536	526	1880	1445	1489	1818	1242	1457	1764	1018	2508	1400	1015	1313	1227
YDL134C	27727	25946	82403	21299	24241	22449	35094	22885	30233	31975	54055	35586	26157	28069	35851	24261	68282	22537	22405	204983	27725	60676	56432	41412	21414	24508	27400	29935	26597	55635	32798	54876	23618	17781	15210	17274
YDL135C	3125	2483	6125	2924	2692	2388	3466	2286	2893	3190	4284	2938	2568	2203	3139	2074	4727	2172	2235	10568	3039	4378	2629	3701	2574	2572	3178	2606	2590	4309	2938	5415	2863	1941	2248	2354
YDL136W	1480	1256	2972	1310	1372	1066	1627	1027	1499	1367	2171	1523	1274	1230	1499	988	2747	984	1099	6815	1455	2270	2142	1749	1160	1260	1426	1203	1261	2166	1463	2413	1327	982	1017	1113
YDL137W	9449	7468	20533	6471	7093	6237	9972	6408	7900	12485	18909	12622	8946	8605	10954	5513	17323	6667	7651	54439	9501	16650	15876	12286	11326	8440	9416	16751	9383	14760	16429	16137	9130	12102	5799	6194
YDL138W	16557	13138	30981	13632	13749	10896	18110	12198	15108	16151	22361	15337	12888	11432	15344	10999	27972	12210	12604	64707	16089	24077	16463	20084	13038	13114	15848	13331	12999	21509	13633	24760	13926	8795	11058	11024
YDL139C	291	157	407	204	211	114	327	194	201	267	214	209	184	149	218	173	267	187	230	652	205	299	212	265	416	232	380	346	289	329	233	349	182	222	100	180
YDL140C	11383	6478	14647	9923	8962	8579	13430	8964	8149	12663	12426	9423	7730	6654	8936	10041	11481	8114	9742	25678	10344	11231	7764	11183	10747	8555	9859	14526	10318	12351	10459	17568	7957	7558	7952	7193
YDL141W	7559	6647	17783	6974	6985	6460	8425	5431	7528	8665	13106	8948	5613	4779	7856	5649	10812	5374	5399	35456	7398	11209	15611	8085	7167	6068	7513	8579	6593	12056	9453	13274	7483	4518	5070	5549
YDL142C	1484	1099	1968	1077	1057	729	1466	1010	973	1599	1560	1197	1088	795	1134	866	1487	856	1017	3447	1203	1468	743	1367	1477	1229	1526	1607	1415	2025	1584	2548	1361	1090	1010	1144
YDL143W	3702	3196	8952	3360	3525	3308	4353	2817	3747	4067	7060	4675	3310	3062	4481	2711	6503	2648	2813	19321	3714	6476	6798	4640	3398	3349	3508	3896	3293	5523	4435	7507	3581	2270	2624	2743
YDL144C	7332	5229	12408	6142	6000	4487	6996	4983	5747	7915	9448	6857	6227	5323	6921	3945	8186	4482	5223	19809	6963	8474	5133	8131	7339	5857	7635	7999	6515	9726	7847	11914	7155	5086	5102	5154
YDL145C	11023	6907	16207	9135	7949	6690	11166	7024	7197	10616	11222	8497	7828	6248	9068	6187	11243	7137	7518	28489	8560	11284	9044	10115	9789	9028	11184	10326	9332	13232	9367	16613	9264	6691	8147	7940
YDL146W	7976	6271	16604	6897	6952	6389	8569	5745	7499	7679	11513	8295	6329	5715	8235	6074	11419	5577	5336	34995	7239	11490	13879	8428	6357	6041	7259	7495	6837	11083	8398	12155	7180	4612	5591	5372
YDL147W	1727	1348	4203	1535	1667	1447	2129	1429	1994	1776	3071	1961	1515	1442	1925	1436	4186	1382	1329	12424	1812	3539	3636	2356	1278	1367	1566	1213	1329	2626	1596	2708	1556	942	1133	1156
YDL148C	11958	7240	16377	10451	10153	6789	12022	8287	8815	12058	13320	10114	8909	7487	9292	5617	15680	7784	9168	28564	11162	13816	4666	13024	11500	9858	11644	12416	10314	14316	10783	19118	10793	8645	8673	8110
YDL149W	3503	2181	6060	2789	2852	2551	3804	2793	3242	3984	5541	3984	3297	2904	3724	2311	5145	2365	2677	15134	3409	5006	4383	3840	4540	3104	3380	6103	3618	5813	6335	6405	3434	3823	2278	2216
YDL150W	466	250	441	421	275	200	502	350	235	339	244	221	235	220	304	202	318	284	287	545	297	312	152	399	289	394	312	224	308	381	126	418	300	196	273	232
YDL151C	9	9	24	4	7	2	11	9	8	15	25	11	13	11	2	3	6	2	6	60	15	18	19	6	10	8	7	18	8	14	21	12	6	7	5	3
YDL152W	215	208	599	189	199	202	289	152	240	337	576	362	222	260	294	166	448	153	215	1576	226	468	629	284	327	192	257	550	285	515	466	590	319	293	128	139
YDL153C	2556	1226	3042	2016	2053	1506	2421	1800	1831	3185	3340	2756	2484	2177	2651	1121	2398	1380	1817	6530	2178	2714	1668	2490	4310	2363	2950	5610	2728	3918	5067	4207	2588	3467	1569	1712
YDL154W	4022	1942	6490	3217	3428	3190	4120	2886	3637	5319	7331	5452	4048	3952	5015	2467	6176	2629	3457	18411	4290	6307	5738	4906	5576	3622	4452	7981	4023	6584	8554	7627	4138	5545	2814	2787
YDL155W	301	149	393	220	247	186	331	197	228	261	293	199	197	143	241	162	313	218	196	721	265	318	292	278	260	213	264	287	256	387	231	473	245	188	201	190
YDL156W	2592	1697	4199	2306	2394	1837	2710	1708	1943	2865	3430	2515	2059	1888	2394	1518	3093	1705	1838	7798	2265	3081	2262	2684	2893	2154	2632	3518	2494	4073	3076	5138	2975	1856	1873	1889
YDL157C	217	142	268	188	168	135	178	132	107	186	175	158	183	155	180	154	186	135	199	387	189	170	75	169	278	213	276	317	253	254	209	392	279	148	143	133
YDL158C	39	17	28	42	30	16	28	10	17	47	45	26	40	21	16	23	26	9	18	44	27	33	6	40	34	28	37	40	46	41	25	46	53	19	30	25
YDL159C-B	0	0	0	0	0	0	0	0	0	0	0	0	0	0	0	0	0	0	0	0	0	0	0	0	0	0	0	0	0	0	0	0	0	0	0	0
YDL159W	1433	1236	2665	1164	1111	990	1357	838	1189	1466	1770	1432	1256	1079	1621	948	2489	1035	1146	5856	1489	2246	1691	1661	1151	1164	1389	1473	1303	2090	1583	2005	1298	1039	931	1033
YDL159W-A	283	250	591	278	230	210	320	215	252	298	512	330	206	233	279	156	363	190	172	1122	261	405	330	274	295	209	307	266	283	517	361	627	340	196	246	217
YDL160C	1368	948	1834	1343	1070	787	1461	1005	922	1429	1320	958	922	768	1031	710	1254	840	999	2590	1158	1306	621	1224	1673	1169	1404	1740	1372	2012	1411	2381	1339	1069	1057	924
YDL160C-A	676	572	877	591	540	485	705	517	525	670	822	540	538	371	498	406	645	402	525	1327	519	722	377	627	714	455	646	698	532	690	660	927	480	444	437	435
YDL161W	1667	1361	3074	1672	1590	1363	1938	1180	1685	1852	2304	1930	1459	1427	1827	1106	2606	1143	1331	6142	1687	2211	1728	2058	1708	1189	1753	1800	1436	2357	1864	2643	1458	1152	1230	1254
YDL162C	1037	558	2229	888	951	905	1054	774	1029	1113	2004	1081	830	768	1054	828	1884	624	791	6243	1044	1801	2408	1201	810	785	955	878	812	1522	1113	1937	889	575	684	748
YDL163W	0	0	2	0	0	0	1	0	0	3	4	1	0	0	0	0	0	0	0	0	0	2	3	0	0	1	1	1	4	2	0	4	1	1	2	1
YDL164C	2066	887	2654	1824	1714	1318	2112	1370	1347	1973	2235	1628	1628	1187	1743	1097	2162	1233	1504	4881	1727	2192	1438	1963	1825	1548	1936	1983	1912	2609	1833	3427	1898	1162	1458	1433
YDL165W	809	512	1179	675	631	471	662	384	460	756	1037	695	626	548	754	440	939	548	527	2290	606	893	573	725	757	635	769	792	790	1140	870	1441	791	454	530	511
YDL166C	1364	1030	3054	1086	1137	921	1323	787	1026	1283	2241	1410	1130	930	1463	1042	2421	910	857	6872	1221	2157	2788	1417	1088	945	1166	1368	1008	1872	1414	2280	1105	812	835	786
YDL167C	3021	2101	5850	2052	2069	1696	3002	1864	2424	3408	4757	3244	2834	2343	3134	1679	4604	1944	2268	12418	2909	4257	3270	3464	4096	2731	3171	5309	3068	4931	4738	5260	2595	2834	1512	1938
YDL168W	1432	1086	2664	812	792	673	1588	1047	1279	1707	2497	1633	1339	1154	1496	638	1520	694	1045	6249	1334	1975	1847	1465	2727	1326	1807	4208	1720	3167	3112	2718	1316	1674	528	585
YDL169C	3479	2525	5050	2865	2934	2174	3705	2527	2724	3427	3807	2745	2932	2466	3044	1746	4106	2184	2630	7716	3293	3729	1460	3909	2539	2655	2979	2473	2689	3688	2447	4761	2631	1812	2181	2077
YDL170W	2551	2264	6041	2446	2799	2369	3989	2724	3234	2690	4543	2703	1937	1757	2531	1876	4722	1737	1877	14877	2543	4945	5318	3075	2052	1801	2207	2550	1755	3305	2217	3847	1772	1228	1626	1631
YDL171C	13803	6661	13817	11883	10007	10313	14154	10488	7781	14411	11983	9416	9890	8350	10181	14089	14305	10770	14572	29925	13577	15514	8099	14656	13824	9966	11672	18111	11597	13580	13991	20847	9870	11942	10138	9157
YDL172C	0	2	2	6	4	4	6	0	4	1	9	2	3	4	4	4	5	6	0	14	2	6	10	3	2	6	2	0	3	7	6	10	0	2	2	4
YDL173W	4960	3815	9985	4244	4134	3841	4975	3123	3952	4592	7048	4741	3887	3275	4843	3964	7429	3032	3878	25761	4746	8466	10300	5030	3820	3140	4227	4879	3480	6305	6560	8199	4528	3000	2924	3053
YDL174C	10243	6746	17102	9685	9227	7317	11663	7644	9197	9622	11629	9029	7889	6887	9400	6063	11238	6452	7296	28547	9314	11996	7878	11088	8556	9467	11332	8361	9050	14407	8450	19007	10078	6142	8646	8353
YDL175C	11955	10035	27491	12188	12569	11080	16001	10992	14360	10775	18605	11928	8479	8002	12793	9424	17832	8256	8242	55534	11185	17850	23641	13000	9359	11406	14069	8984	11262	19344	11732	26183	14288	6637	12004	11645
YDL176W	2158	1735	4440	1826	1816	1622	2363	1618	1979	2194	3324	2371	1765	1527	2370	1448	3575	1462	1633	10096	2239	3319	3276	2500	1856	1860	2256	1998	1943	3522	2263	3941	2226	1379	1647	1567
YDL177C	273	199	391	248	194	153	252	179	202	257	316	197	200	179	217	157	236	183	175	553	203	244	92	248	259	235	287	241	213	315	243	492	277	160	154	173
YDL178W	2874	2361	5908	2212	2246	1771	2994	1959	2806	2820	4295	3087	2507	2299	3154	1995	5004	2161	2260	12689	2784	4212	3568	3600	3208	2798	3296	3415	3047	4964	3591	4844	2779	2422	1882	2085
YDL179W	4403	2983	6266	3578	3277	2404	3932	2789	3015	4007	4041	3325	3823	3029	3762	2343	5845	3167	3150	9171	3993	4814	1310	4694	4990	4944	5515	5405	4885	7491	4825	8211	4985	4244	3486	3600
YDL180W	1837	1382	3588	1543	1582	1377	1773	1180	1507	1864	3014	1832	1373	1404	1800	1296	2996	1295	1381	7866	1636	2821	2344	2236	1670	1534	1690	1776	1629	2821	2002	3764	1780	1134	1358	1228
YDL181W	432	322	836	404	355	313	518	280	371	459	663	374	317	297	395	272	582	343	295	1303	417	574	287	456	369	335	470	471	412	689	486	963	509	291	333	287
YDL182W	14237	12604	28812	12349	13318	11580	17922	11543	15391	14143	20543	14304	10849	10359	15192	10678	23411	9673	10235	62563	13482	21092	19741	17372	9836	11007	13540	10610	11506	18424	10803	21736	11894	6719	9025	9478
YDL183C	158	176	437	121	117	81	158	96	153	270	303	222	185	136	178	113	258	116	143	790	171	299	215	266	396	192	220	347	191	276	367	278	162	268	120	156
YDL184C	286	191	487	186	249	166	228	187	227	263	359	214	225	198	247	158	357	188	188	901	236	362	197	247	313	231	236	317	218	416	362	511	251	203	179	220
YDL185C-A	1171	731	1444	940	873	613	1276	864	805	1157	937	900	695	666	853	656	985	718	793	1769	973	965	392	1037	1115	853	1243	1324	919	1260	1210	1473	956	962	809	821
YDL185W	41938	35196	88469	32472	35685	29733	49312	32132	41150	46648	58871	46548	36866	34948	48741	32605	73718	29916	30473	119210	38383	64599	44454	52394	37488	36192	42975	47580	37825	70024	48272	71304	36157	18529	24153	26540
YDL186W	4262	2595	4319	3856	3227	2207	4977	3357	2777	3976	2911	2978	2823	2384	3110	2664	3045	2235	2977	4983	3151	3048	1178	3933	4497	3346	4235	4828	3696	4122	3925	4978	3250	2972	2766	2878
YDL187C	479	300	507	409	357	269	652	378	274	549	333	414	305	268	369	350	402	329	388	735	369	413	170	514	573	507	559	772	464	554	420	860	439	350	330	383
YDL188C	102	101	250	63	71	87	161	115	134	140	200	163	102	93	143	64	161	67	71	513	97	214	184	105	210	168	166	247	122	215	257	215	145	113	84	103
YDL189W	4202	3373	7855	3772	3738	3240	4990	3185	3912	4229	5338	3901	3384	3003	4189	2791	5686	2857	3123	13748	4031	5766	4111	4634	3190	3154	3829	3433	3134	5110	3465	5643	3175	2078	2775	2637
YDL190C	3207	1852	3968	2364	2160	1453	3007	2051	1774	2950	2815	2348	2457	1796	2517	1577	2711	2067	2293	5813	2577	2937	1098	2983	3428	3121	3766	3640	3271	3920	3162	5100	2788	2576	2320	2460
YDL191W	1123	562	1445	821	756	555	946	653	733	915	1080	957	850	662	907	715	1251	821	784	3241	971	1357	825	1211	984	948	1057	966	996	1331	1115	1704	920	726	835	763
YDL192W	6490	339	986	251	4827	4351	7714	450	589	8193	12972	8054	6097	5814	470	4284	3271	4588	5124	5113	6752	636	364	8457	939	532	730	10811	7412	1921	613	707	6787	7471	4803	5076
YDL193W	12993	10533	26581	9264	9484	8383	12728	8522	10927	13750	20936	14334	11995	10925	14342	8816	24123	9402	10176	61911	13516	20336	16137	16314	12068	10481	12175	14205	10798	18725	15483	19074	10678	10215	7705	8110
YDL194W	3628	2798	6257	3755	3371	2798	3836	2513	2785	3383	3980	2977	2746	2332	3561	2507	4921	2168	2541	11155	3111	4821	3226	4013	2290	2637	3245	2637	2930	4363	3356	6035	3422	1896	2782	2579
YDL195W	15086	10474	27110	11977	11792	10771	16689	11308	12871	14885	19994	13421	10071	8051	13064	10601	17607	8979	9861	50372	12395	18146	21520	14204	10848	10983	12866	12113	11090	18193	12186	21524	11882	6919	10036	9673
YDL196W	1683	995	2156	1321	1327	1136	1967	1271	1176	1734	1547	1232	1001	797	1247	1211	1408	1066	1217	3008	1319	1394	742	1608	1461	1248	1469	1581	1322	1919	1215	2370	1202	1037	1352	1119
YDL197C	3841	2450	4783	3509	3059	2628	5230	3162	2799	3961	3387	2696	2298	2034	2718	2797	3646	2453	2975	7329	3077	3535	1781	3661	2779	2989	3340	3065	2723	3553	2127	4770	2639	1777	2706	2623
YDL198C	3082	2222	6698	2669	3035	2482	4108	2849	3813	2838	5334	3058	2112	1741	2857	2378	5200	2178	2015	15508	2870	4695	5542	3139	1546	1838	1959	1497	1597	2768	1536	3883	1791	920	1774	1746
YDL199C	7789	6717	15997	6089	6069	5572	7893	5495	6710	8610	13312	8730	5580	4778	7060	4923	10401	4965	6236	35719	8260	11605	11768	8730	6437	5279	6135	7289	5298	8827	7515	10054	5597	4002	4049	4379
YDL200C	832	653	1242	776	746	560	917	714	762	574	696	521	466	360	620	556	1060	503	481	2128	570	942	593	705	301	436	507	274	403	634	263	819	471	156	458	433
YDL201W	1683	1377	3719	1446	1652	1367	2186	1456	1814	1612	2560	1624	1190	1198	1628	1182	2998	1152	1193	8012	1692	2485	2849	1937	1148	1181	1409	1072	1327	2100	1050	2531	1189	693	1036	989
YDL202W	1994	1657	4466	1483	1544	1413	2062	1265	1903	2300	3744	2553	2052	1855	2515	1321	2840	1132	1524	9148	1895	3076	3204	2286	2522	1637	2133	3819	1893	3372	4152	3368	2024	2341	1109	1411
YDL203C	4615	3290	8407	3585	3787	2950	4865	2998	3842	4241	5654	4067	3593	3088	4308	2963	6335	3204	3049	15783	3528	6315	5242	4622	3797	3794	4350	3922	3954	6445	4381	7973	4362	2703	3136	3260
YDL204W	1809	1465	3526	1515	1607	1238	2047	1315	1725	1952	2594	1866	1486	1281	1867	1096	2596	1157	1346	6903	1646	2722	2278	1885	1828	1596	1948	2141	1655	2774	2350	3342	1730	1456	1370	1405
YDL205C	6036	4323	8445	5839	6079	4159	9083	6602	6193	4149	4527	3152	3310	2937	3935	3637	7382	3960	4058	11340	4877	5960	2517	6140	1018	1916	2175	914	1698	2107	690	2891	1476	564	2057	1757
YDL206W	5232	3701	7854	4707	4335	3215	5179	3276	3925	4623	5164	4095	4289	3752	4813	3429	7012	3640	3573	12525	4657	5898	3413	5728	5220	4384	5923	6148	4955	7405	6065	8117	5098	3599	3762	4166
YDL207W	1657	1091	2852	1464	1573	1125	1863	1254	1454	1519	2311	1599	1323	1109	1568	979	2264	1106	1148	5818	1446	2209	2196	1663	1273	1360	1668	1364	1355	1997	1518	2505	1461	1027	1190	1259
YDL208W	1680	1048	3368	1489	1455	1284	1736	1139	1553	1775	2661	1836	1283	1189	1665	996	2257	986	1160	7214	1550	2460	3312	1730	1340	1237	1532	1751	1566	2313	1821	2903	1453	986	1062	1239
YDL209C	6050	4437	11945	4049	4540	3961	5596	3843	4790	7748	11303	8353	6039	5546	6944	3451	8636	3850	4673	29583	6112	9237	9239	7453	8863	5315	6236	12478	6401	9480	12333	10975	5631	8106	3166	3792
YDL210W	1175	908	2018	731	688	628	1306	856	1071	1343	1688	1332	1022	946	1301	584	1544	782	853	4338	1135	1591	1352	1360	1375	1023	1302	1396	1082	1629	1108	1380	760	909	463	579
YDL211C	217	194	373	202	258	150	226	163	180	224	224	195	206	152	214	131	346	176	140	523	204	304	110	261	226	190	240	220	231	284	205	367	197	128	163	127
YDL212W	352	249	668	280	239	215	311	231	231	376	443	311	288	245	297	204	488	258	262	1079	357	523	292	412	438	369	419	358	437	491	269	495	301	264	326	269
YDL213C	4240	3714	9143	3509	3709	2912	4494	3194	4150	4341	6510	4581	4142	3666	4878	3262	8294	3236	3348	20378	4274	7343	5266	5296	3983	3626	4450	4572	3888	6460	4967	7143	4317	3102	3181	3096
YDL214C	5903	4130	10929	6142	5807	4892	5775	3975	4755	6290	8711	6628	5107	4627	6414	3598	7784	4051	4491	22222	5751	7868	7901	6284	5682	4860	5919	6875	4730	7320	7863	9748	5522	5384	5114	4578
YDL215C	11439	6854	15870	13923	12935	9162	13856	9614	9607	8347	8914	6307	7063	6116	7817	6984	14091	7972	8304	25799	9942	12277	8401	11477	10493	11700	13645	7241	9970	13014	7027	19131	11640	7780	14138	11220
YDL216C	8755	6743	16403	9505	9667	7951	13191	9269	11563	7309	9658	6724	5848	5799	7806	7327	16642	6431	6920	37065	8895	14513	10119	10438	9000	9383	11012	7809	8401	13791	8554	16569	9008	6826	9658	8662
YDL217C	620	428	1181	565	658	564	598	437	489	599	960	618	472	492	617	458	1254	477	449	2557	759	942	648	763	369	423	515	333	459	764	409	1128	612	291	460	431
YDL218W	2662	2275	5389	2098	2409	1824	2909	1905	2151	2982	3893	3004	2414	2237	3012	1703	3550	1689	1953	9891	2561	3770	3161	3111	2924	2104	2908	3463	2507	3814	3324	4273	2551	2166	1720	1723
YDL219W	3576	2906	4377	3247	3585	2285	4182	2955	2643	3575	3923	2394	2134	1907	2310	2327	4433	1919	2494	9306	2731	3884	2387	3134	309	448	421	234	444	430	211	531	264	213	352	281
YDL220C	1951	1435	3698	1492	1450	1219	1866	1203	1562	1892	2535	1759	1598	1615	2040	1355	3202	1416	1467	7952	2009	2837	2138	2249	1675	1523	1979	1952	1666	3054	1935	3406	1628	1301	1237	1325
YDL221W	79	98	192	95	100	50	95	93	77	109	142	150	112	56	126	87	147	85	87	370	96	142	65	134	91	98	81	121	109	186	153	229	121	64	75	85
YDL222C	929	717	1873	822	870	720	868	600	767	1100	1422	917	774	547	1038	708	1273	683	747	3864	905	1297	1332	1008	991	746	823	1004	813	1307	939	1628	929	544	657	599
YDL223C	24749	18613	35686	23493	23179	17927	47296	31894	32946	18938	20928	14303	11882	10959	15454	17642	30988	16407	16473	59695	19816	27218	16291	23566	4306	8319	9174	3166	7385	9074	2023	11706	5760	1441	8032	6449
YDL224C	10126	7865	17373	9137	9639	7396	16602	11230	13918	9500	12293	8987	5142	4778	7144	6849	12827	6130	6699	28490	8340	11933	11201	9929	3442	4425	4729	3517	4180	5935	3201	7508	4217	2374	3470	3373
YDL225W	5953	4579	12451	4805	4654	4132	6266	3968	5512	6301	9621	6291	4497	3537	5538	3890	8383	3859	4229	27080	5107	9071	10660	6187	4669	4272	4971	5627	4514	7837	6313	9520	4782	3883	3877	3911
YDL226C	2603	1370	3157	2075	1983	1287	2307	1595	1642	2548	2577	1990	2014	1502	2028	1423	2859	1795	1799	5410	2170	2522	1094	2583	2565	2361	2887	2511	2328	3218	2580	4680	2684	2152	2107	1901
YDL227C	882	522	996	511	496	345	579	330	345	771	758	733	696	541	696	422	880	593	674	1656	752	867	234	908	1025	872	1077	1246	1138	1604	1023	1859	1101	802	554	672
YDL228C	46	14	55	26	24	12	17	19	23	27	29	27	37	14	27	18	28	34	31	64	37	40	9	44	49	33	64	33	44	51	55	60	43	27	28	29
YDL229W	13146	11863	37302	9626	9837	10391	13471	8839	13111	18592	35106	21506	13732	11423	17846	8804	19339	8606	10019	81466	13040	23117	33626	14170	21216	12621	15787	31328	14668	28302	33604	27479	15097	18246	9328	10744
YDL230W	5860	4371	9405	4286	4148	3572	5741	3806	4119	7863	8969	6656	5555	4351	6329	3247	5585	3318	4083	17846	5122	6170	3624	5570	11161	5946	8025	15033	6944	11258	13363	12574	6738	9222	4707	4978
YDL231C	2984	2083	4218	2645	2551	1868	3345	2112	2082	3052	3096	2172	2315	1950	2626	1766	3178	2063	2409	7089	2702	3205	1665	3186	3284	2601	3174	3589	2906	4018	2860	5152	2990	2146	2425	2190
YDL232W	342	286	778	336	294	294	391	245	328	386	557	358	406	251	386	250	571	275	289	1423	382	514	402	416	379	336	402	490	356	594	451	727	363	281	258	318
YDL233W	3924	3543	8385	2975	3315	3055	4019	2512	3616	4093	6198	4204	3297	2987	4256	2617	7149	3022	2782	20301	3687	6088	7068	4747	3615	3126	3679	4081	3585	5823	4450	6909	3356	2583	2523	2690
YDL234C	3258	1960	4116	3195	3069	2104	3199	2259	2121	3172	2843	2290	2371	1811	2485	1626	3180	2080	2140	5473	2636	3076	987	3223	2477	2574	2966	2254	2290	3536	2213	4941	2787	1826	2515	2470
YDL235C	1517	1147	3134	1359	1475	1298	1748	1140	1382	1591	2266	1609	1176	1017	1465	1044	2487	1141	1138	6320	1543	2337	1727	1734	1137	1191	1308	1084	973	1905	1245	2519	1290	814	1113	1110
YDL236W	2996	2432	7207	2368	2570	2287	2998	2010	2706	3270	5603	3392	2465	2339	3343	2059	5736	2282	2355	16182	3075	5044	4890	3546	2717	2443	3012	3436	2524	4709	3566	5825	2801	2422	2143	2199
YDL237W	3703	2913	7084	2874	3041	2322	3621	2394	2921	3651	5405	3561	3271	3046	3912	2345	5070	2387	2644	12779	3577	5309	4087	4302	3468	3292	3957	4191	3658	5546	4682	6453	3289	2697	2577	2445
YDL238C	2550	2116	4581	2271	2177	1727	2955	2000	2479	2421	3202	2296	2244	1879	2501	1764	3712	1721	1936	8627	2544	3452	2638	2951	1841	1890	2111	1610	1895	3069	1989	3811	2201	1405	1807	1728
YDL239C	1470	769	1777	1282	1161	800	1605	1102	1055	1123	1156	953	948	735	962	862	1576	1113	946	3416	1218	1442	1113	1464	1086	1290	1547	779	1068	1341	521	1518	987	637	999	1046
YDL240C-A	101	43	106	67	62	34	88	56	47	104	37	62	93	49	40	37	65	62	52	74	60	46	24	77	138	120	121	125	112	153	63	138	92	82	102	83
YDL240W	1851	1283	3202	1555	1452	1248	2015	1263	1586	1987	2380	1724	1534	1211	1680	1372	2980	1381	1546	6860	1778	2765	2256	2127	1837	1785	2239	1937	1992	3317	1905	3429	1985	1291	1440	1463
YDL241W	64	73	191	76	60	41	79	50	94	83	80	102	68	58	84	53	130	54	53	430	84	112	95	126	84	64	104	57	74	117	99	133	75	63	40	54
YDL242W	97	75	194	80	70	45	133	72	80	84	141	101	60	72	100	69	128	61	66	447	81	154	191	110	107	107	144	69	59	139	117	126	67	88	46	68
YDL243C	255	199	347	230	213	150	240	179	184	255	259	235	227	154	227	153	290	160	160	587	208	286	172	247	236	235	274	271	240	350	179	384	225	164	224	194
YDL244W	757	656	1560	732	747	574	897	638	712	735	1189	822	659	653	813	607	1460	571	569	3332	705	1163	1130	913	623	538	646	564	559	897	640	1204	691	419	456	540
YDL245C	1050	738	2206	866	785	724	1092	773	953	973	1409	890	808	620	999	786	1416	788	722	3953	887	1366	1590	916	940	942	1239	1000	963	1675	1077	2061	1114	662	872	871
YDL246C	889	772	1708	678	763	522	850	585	724	813	1090	906	628	697	931	590	1180	610	618	2791	689	1159	1107	887	564	542	733	496	683	851	510	941	608	388	526	520
YDL247W	2404	1914	4324	1931	2145	1629	2126	1538	1853	2254	2938	2167	2042	1896	2310	1575	3700	1610	1761	8864	2257	3315	2595	2665	1718	1789	2333	1964	1901	3071	2216	3611	2146	1461	1623	1476
YDL247W-A	140	97	229	156	106	71	146	82	122	149	122	140	116	77	142	97	161	126	106	436	142	202	143	171	135	131	192	150	147	202	124	245	163	93	85	104
YDL248W	2976	2665	7340	2723	2861	2407	3619	2459	3460	3232	5011	3509	2654	2292	3353	2537	6363	2433	2651	16263	3327	5610	5703	3915	2132	2393	2813	2466	2520	4451	2621	5065	2479	1634	2053	1950
YDR001C	12987	9886	21892	11381	10867	8247	16109	10483	12238	13422	16473	11862	11215	9754	12514	8149	17846	8705	9835	36566	11606	15721	8213	14246	15622	11309	13618	18930	10458	16968	17647	17856	10563	14340	9267	9134
YDR002W	3024	2549	6086	2736	2798	2359	3996	2877	3518	2828	4333	2926	2359	2160	2937	2100	4901	2490	2320	12978	3160	4808	4149	3842	1948	2348	2880	1749	2202	3263	2020	4247	2390	1269	1825	2024
YDR003W	680	554	985	710	632	379	758	507	658	640	659	630	577	486	589	353	932	500	616	1314	702	766	233	778	861	765	847	797	780	1158	661	1396	854	567	616	559
YDR003W-A	248	172	453	201	189	169	266	196	249	236	312	237	195	174	228	182	405	173	201	781	276	316	146	301	260	222	245	249	231	417	273	518	248	168	202	157
YDR004W	3582	2816	7745	3116	3238	2716	4218	2733	3386	3678	5601	3529	2970	2607	3641	2610	7694	2826	2900	20412	3613	6047	5341	4251	2572	2906	3196	2935	2727	4697	3266	6513	3190	1991	2612	2536
YDR005C	2236	1633	4553	1774	1863	1700	2783	1800	2342	2329	3780	2106	1691	1385	2231	1317	3457	1436	1562	10400	1923	3262	3602	2359	3160	2055	2507	4489	2206	3947	3573	4522	2064	2162	1502	1499
YDR006C	4406	3381	7836	3918	3665	2927	5205	3405	4287	4781	5634	3908	3803	3140	4239	2593	6193	3073	3404	15422	4070	5802	3799	5260	7658	4792	5880	8669	4906	7227	6628	8918	4624	5001	3227	3313
YDR007W	45	30	95	34	37	27	62	29	39	52	51	38	30	36	44	25	83	37	30	178	43	72	40	70	37	47	46	47	50	54	24	96	76	21	59	35
YDR008C	65	58	110	79	78	52	58	40	35	69	66	43	43	34	54	56	71	61	20	143	63	56	30	70	59	47	74	36	67	83	82	170	84	66	64	63
YDR009W	1378	1010	2548	1385	1222	1167	1497	1062	1194	1317	1816	1262	1054	832	1308	1131	1767	975	1055	5021	1294	1654	2151	1413	1421	1129	1546	1432	1252	1928	1489	2953	1374	1242	1236	1263
YDR010C	405	177	417	433	332	254	509	328	205	419	282	270	283	205	307	320	335	320	391	517	399	223	183	356	541	359	445	562	442	484	377	619	443	330	379	325
YDR011W	9330	6333	14118	8432	7648	6516	10320	7197	7424	9753	9880	7876	7065	5708	7820	5496	9870	5862	7206	23275	8566	10517	6807	9408	8958	7490	9771	10160	8599	11737	9648	14782	8484	7040	7238	7271
YDR012W	1491	1469	3638	1171	1275	1112	1659	1171	1487	1874	3276	1964	1343	1226	2028	1027	2739	1118	1120	9476	1494	2568	3740	1730	1484	1363	1422	1974	1397	2595	2231	2465	1307	1081	830	946
YDR013W	267	124	292	262	186	137	186	131	109	173	249	160	188	145	152	126	205	203	162	636	186	163	226	238	226	228	250	260	249	237	219	433	245	162	211	192
YDR014W	771	522	1306	640	595	525	723	504	657	714	926	625	638	508	781	461	1210	650	565	2450	759	1109	575	985	660	719	912	806	697	1095	796	1400	807	483	542	595
YDR014W-A	175	106	340	137	137	101	159	96	127	193	242	163	158	141	175	112	238	93	113	782	144	238	239	209	176	109	177	199	142	276	251	363	165	133	124	113
YDR015C	0	0	0	0	0	0	0	0	0	0	0	0	0	0	0	0	0	0	0	0	0	0	0	0	0	0	0	0	0	0	0	0	0	0	0	0
YDR016C	596	431	1077	562	585	478	691	401	492	643	860	634	508	448	628	331	867	418	469	2111	559	885	572	632	637	515	651	761	655	959	874	1185	598	446	471	476
YDR017C	2962	1929	4335	2694	2677	2007	3265	2193	2517	2880	3309	2258	2139	1777	2383	1825	3508	1883	1987	8228	2343	3340	2667	2690	2983	2500	3035	3375	2600	3995	2895	5455	2690	1783	2148	1924
YDR018C	5336	4027	9552	4257	3956	3296	6728	4656	5552	5485	7330	4861	4906	4573	5793	3513	8323	3346	4225	18318	4573	7811	4715	5931	4124	3099	3556	4075	3319	4753	3880	5709	2922	2974	2338	2407
YDR019C	1976	1400	3413	1592	1591	1113	2461	1575	1743	2293	2905	1947	1918	1825	2180	1165	2827	1361	1620	6972	1961	2761	1838	2455	2526	1653	1968	2796	1809	2785	2392	3415	1621	1711	1039	1092
YDR020C	320	246	567	280	204	249	366	249	292	485	514	476	366	343	341	135	370	214	274	1118	348	433	240	383	1071	390	574	1420	524	885	1143	816	466	642	199	181
YDR021W	1040	906	2579	936	971	785	1391	919	1167	1179	2008	1194	1003	967	1179	809	2140	865	884	6091	1117	1856	2072	1230	846	850	920	1050	689	1411	896	1655	860	579	616	650
YDR022C	2627	1366	3120	2181	2189	1170	2352	1624	1510	2337	1863	1928	2352	1856	2076	945	2071	1538	1739	2721	1821	2024	450	2650	3222	2804	3361	3398	3166	3759	3229	4421	2846	3017	2049	1993
YDR023W	10901	8829	24613	8268	8708	7685	11719	8015	10114	14160	22455	14200	10238	9303	13345	7825	17650	7377	8260	55008	10418	17261	17685	12496	14135	10338	13288	18189	11492	20902	18801	23543	11704	11069	8301	8294
YDR024W	13535	12264	39110	9963	10604	10250	14234	9408	14001	18246	36376	20571	11823	11373	17159	8961	24349	9812	10133	92925	13712	26198	41554	15762	17619	12874	15687	24230	14541	29084	26966	29651	15074	15212	10219	10691
YDR025W	961	601	1726	860	783	688	973	649	766	1105	1396	1091	915	777	1049	629	1345	656	856	3314	983	1414	869	1160	1035	925	1124	1350	1005	1508	1326	1788	935	743	693	729
YDR026C	2015	1275	3487	1618	1566	1374	2189	1473	1750	2072	2703	2038	1623	1580	1984	1362	3145	1404	1533	7963	1768	3012	2405	2271	1853	1700	2127	2072	1879	3099	2136	3416	1771	1366	1391	1432
YDR027C	5258	2626	8558	4512	4239	3849	5863	4111	5068	5291	7661	4905	4289	3697	5479	3630	8165	3951	3963	22290	4808	8139	8069	6112	4126	4465	5406	4761	4562	7214	4692	8505	4532	3083	3699	3845
YDR028C	6017	1867	5487	5483	4599	3564	6310	4340	3561	5838	4786	3835	4385	3402	4308	3377	6200	4421	4901	11357	5047	5631	2542	6109	5275	5213	6152	5224	5504	6921	4466	9268	5302	3874	4910	4425
YDR029W	559	448	905	397	502	422	608	444	515	556	700	549	410	422	522	325	763	337	450	2035	530	780	410	644	458	394	388	535	422	607	457	703	403	253	299	270
YDR030C	11289	9943	23526	10138	10220	8612	13913	9556	12242	10322	15458	10659	8263	7974	11300	8821	21608	8638	8535	52814	10894	18660	15621	14391	5191	6888	7804	5462	7117	11268	6144	13959	7353	3150	6026	5863
YDR031W	9044	7457	17983	8119	8079	6207	11141	7342	8417	8435	11352	7469	6723	6421	7970	6054	15614	7070	6817	32942	8870	13339	6383	10928	4882	5852	6674	4774	5905	9347	4632	11973	6059	3356	5290	5123
YDR032C	17	10	20	8	5	6	22	22	11	11	42	11	20	12	21	16	19	5	12	90	9	24	17	12	25	5	9	10	5	12	9	6	6	7	2	9
YDR033W	6737	5534	9379	5962	5833	3776	7315	5311	6767	6034	6914	6607	4873	5147	6519	4270	7928	3330	5475	14848	6930	7579	6482	7965	4389	4059	4878	3926	5407	5497	5515	6074	4795	3503	4087	4034
YDR034C	4104	2939	6141	3341	3344	2386	4164	2481	2805	4043	4132	3629	3444	2735	3558	2193	4691	2594	3217	9990	3693	4739	2252	4451	4577	3344	4234	5004	3660	5565	4975	6786	4066	3501	2872	2938
YDR034C-A	0	0	0	0	0	0	0	0	0	0	0	0	0	0	0	0	0	0	0	0	0	0	0	0	0	0	0	0	0	0	0	0	0	0	0	0
YDR034C-C	0	0	0	0	0	0	0	0	0	0	0	0	0	0	0	0	0	0	0	0	0	0	0	0	0	0	0	0	0	0	0	0	0	0	0	0
YDR034C-D	0	0	0	0	0	0	0	0	0	0	0	0	0	0	0	0	0	0	0	0	0	0	0	0	0	0	0	0	0	0	0	0	0	0	0	0
YDR034W-B	0	0	0	0	0	0	0	0	0	0	0	0	0	0	0	0	0	0	0	0	0	0	0	0	0	0	0	0	0	0	0	0	0	0	0	0
YDR035W	0	0	0	0	0	0	0	0	0	0	0	0	0	0	0	0	0	0	0	0	0	0	0	0	0	0	0	0	0	0	0	0	0	0	0	0
YDR036C	0	0	0	0	0	0	0	0	0	0	0	0	0	0	0	0	0	0	0	0	0	0	0	0	0	0	0	0	0	0	0	0	0	0	0	0
YDR037W	0	0	0	0	0	0	0	0	0	0	0	0	0	0	0	0	0	0	0	0	0	0	0	0	0	0	0	0	0	0	0	0	0	0	0	0
YDR038C	20971	17253	43679	18120	18320	15236	22736	15099	19573	22671	35501	22504	15226	13596	19045	11468	27867	12275	18104	99741	21957	34493	30235	25070	15419	12680	14903	18243	13367	22217	20203	28160	13904	12082	11205	10563
YDR039C	18930	14828	36792	14436	13913	12254	18807	11956	15226	23580	33015	22737	17430	14999	21342	10666	23336	10846	14458	78984	18248	25850	23456	19833	30590	15931	19557	40575	17248	28804	41640	32227	16854	27127	11807	12671
YDR040C	7655	4288	8358	7132	5540	4214	6058	3870	3530	7042	4953	4645	6113	4108	5384	4220	6383	4740	5276	9929	5964	6333	2396	7238	7246	5954	7490	7301	5953	8107	8424	11017	6576	9272	6663	6085
YDR041W	121	90	206	114	64	86	108	92	82	108	140	105	107	93	104	84	240	105	74	364	86	149	103	103	83	94	93	168	73	169	174	175	115	106	73	83
YDR042C	170	137	362	158	120	115	188	98	153	206	217	189	118	106	157	148	268	132	126	747	182	250	183	170	163	147	211	191	111	243	167	278	172	120	165	124
YDR043C	280	232	521	195	202	158	305	205	262	213	360	260	161	157	189	153	415	160	186	1220	226	344	449	289	223	231	262	211	214	403	274	431	201	201	192	207
YDR044W	1201	1011	2638	747	859	756	1223	855	1123	1572	1848	1611	1264	1233	1503	798	2076	848	1022	5705	1233	2068	1580	1633	1824	1141	1313	2319	1259	2004	1729	1454	953	1282	505	732
YDR045C	140	79	151	82	90	104	92	65	95	133	99	80	81	47	75	90	85	71	103	220	97	109	89	97	145	101	112	196	105	156	140	212	86	107	94	74
YDR046C	735	470	1092	580	645	550	816	511	528	803	889	704	579	493	658	479	848	455	568	1887	662	727	508	748	1064	811	1006	1174	733	1247	954	1594	773	628	628	662
YDR047W	1139	813	1944	795	837	715	1111	705	895	1144	1437	1052	868	825	955	699	1242	671	784	4063	1001	1487	1389	1112	1215	959	1153	1385	1060	1693	1278	1957	1014	809	698	667
YDR048C	159	73	188	109	130	100	186	119	94	126	139	134	135	126	126	98	151	81	101	378	140	163	113	167	196	170	202	287	190	229	228	319	143	162	78	86
YDR049W	44495	39328	105062	36198	38074	34636	45550	32568	42670	39356	67395	41797	31136	29765	41884	33157	85635	32236	33096	228114	46464	73171	78262	54616	24236	30123	34136	26517	31692	53091	27505	63125	34155	15502	27000	25244
YDR050C	1479	1189	3563	1295	1337	1123	1641	1085	1470	1500	2700	1522	1363	1337	1641	1027	3093	1084	1183	7550	1407	2681	2087	1942	1349	1305	1546	1538	1356	2503	1610	2942	1602	1078	1230	1182
YDR051C	1544	979	2760	1264	1290	1009	1584	1017	1255	1475	2078	1486	1314	1038	1412	1060	2192	997	1079	5766	1366	2197	1761	1608	1583	1334	1592	2125	1443	2456	1900	2915	1615	1111	1061	1131
YDR052C	1922	1123	2393	1794	1681	1170	1956	1332	1409	1912	1915	1492	1347	1117	1494	1071	2213	1257	1287	5582	1653	2174	2190	1814	2316	1696	1987	2278	1733	2456	2129	3293	1848	1384	1445	1353
YDR053W	101	62	115	94	112	67	90	88	87	95	91	62	57	65	88	57	116	50	86	228	51	122	96	95	109	79	98	71	91	111	91	117	85	75	52	53
YDR054C	283	191	445	274	263	180	309	180	206	248	244	246	233	156	213	155	301	198	203	713	240	333	195	317	315	278	283	258	272	372	250	555	241	193	206	198
YDR055W	11132	9557	25046	9351	10094	8665	10246	6956	8761	12699	22201	13142	8627	7793	11172	7814	17480	6748	8619	59783	10713	19273	23957	12965	6015	5658	6429	6184	6006	9617	6959	13590	6227	3797	4920	4494
YDR056C	884	472	1047	804	633	450	811	520	551	703	672	618	672	562	690	399	811	514	631	1282	780	810	226	880	891	691	945	779	774	954	760	1448	806	637	703	666
YDR057W	2302	1738	4382	1924	1879	1553	2263	1396	1960	2209	3157	2138	1898	1836	2408	1492	3986	1462	1640	9739	2236	3384	2955	2491	2018	1873	2170	2138	1910	3213	2243	3961	2044	1494	1534	1645
YDR058C	5794	5065	13679	4734	5238	4732	7078	4339	6043	6165	10604	6213	4649	4311	6220	4416	11390	4115	4413	33799	5779	10279	12078	7078	3831	4353	4608	4518	4182	7163	4706	9012	4268	2427	3363	3361
YDR059C	447	233	567	330	277	197	352	315	318	504	578	435	376	336	385	146	451	290	319	1249	416	476	366	429	733	453	423	876	475	599	669	744	361	559	267	269
YDR060W	5733	3411	9370	4378	4338	3384	5412	3721	4110	7349	9225	6514	5476	4732	6068	3086	6969	3711	4847	21772	5529	7442	7287	6554	9256	5657	6500	12208	6404	10287	12364	11339	6538	7620	4116	3842
YDR061W	3988	2949	6631	3426	3308	2730	4095	2881	3259	3678	4934	3447	3265	2725	3962	2749	6005	2960	3017	13820	3748	5403	4188	4753	3592	3292	3808	3769	3477	5301	3761	6753	3612	2402	2866	2819
YDR062W	7636	6630	15840	6519	6531	5931	8634	5730	7569	7860	11794	7914	6230	5947	8366	5705	13947	5663	5756	35442	7558	12732	11253	9113	5392	5550	6419	6570	5811	9471	7039	11414	6103	4147	4701	4779
YDR063W	20140	17551	46937	14484	14738	12810	20935	14529	18811	26781	42968	27653	18289	16243	23038	12412	34002	14647	16000	100516	20648	32653	26533	23664	24399	19829	22367	31333	22521	35403	33278	38878	20491	20999	12388	14895
YDR064W	2100	1820	5598	1528	1699	1437	2195	1499	2288	2686	4911	3149	1926	2045	2605	1538	4135	1437	1591	14940	2210	3934	6707	2582	2078	1909	2192	2970	2389	3776	3225	4360	2067	1973	1345	1653
YDR065W	1065	854	2259	921	940	706	1061	730	1042	1277	1875	1306	976	865	1225	721	1974	794	916	5094	1020	1594	1463	1349	1191	1002	1179	1430	1047	1968	1432	2439	1174	844	718	806
YDR066C	1051	954	2145	885	853	769	1280	827	1068	1084	1658	978	861	879	1133	642	1884	842	831	4175	1085	1507	851	1164	1143	977	1297	1155	954	1841	1071	2073	1059	864	780	842
YDR067C	2706	1466	4569	2422	2335	2176	2898	1917	2354	2661	4135	2679	2556	2410	2861	2077	5146	2156	2168	12878	2575	4522	4126	3305	2124	2297	2841	2648	2573	4163	2724	4946	2668	1907	2346	2043
YDR068W	1174	893	2507	1134	1186	1030	1417	1008	1164	1201	1618	1111	987	943	1281	945	2330	820	917	5447	1163	2007	1829	1410	925	930	1087	1134	1032	1811	1199	2036	1064	813	952	886
YDR069C	14539	12950	34636	13921	15297	11675	24489	15499	20212	14344	23890	14031	8354	8243	12078	11463	28654	11097	9787	78792	12352	24672	30340	16099	3835	6608	6826	3583	5668	9202	3146	12648	5551	1656	6489	5339
YDR070C	4165	3103	8026	3249	3356	2721	4261	2911	3552	4185	6540	3757	3394	3007	3781	2433	7431	2687	2987	19111	3978	6170	4885	5009	3325	3379	3986	3950	3344	6044	4031	7641	3560	3010	2869	2738
YDR071C	3053	2623	6765	2435	2590	2204	2667	1719	2444	3573	5373	3606	2465	2201	3160	2214	4699	2120	2143	14501	3093	4873	5051	3422	3217	2670	2927	3487	3168	5109	4202	7027	3625	2318	2426	2108
YDR072C	3340	2346	4520	2726	2466	2076	2548	1842	1945	3422	3430	2739	2425	1947	2735	1652	3519	2238	2273	7968	2904	3657	1820	3357	3433	2583	3144	3039	3473	4536	3693	6177	3352	2092	2224	2194
YDR073W	1457	791	1526	1591	1400	1054	2317	1549	1186	1005	757	560	683	558	828	1058	1524	1021	892	2167	1017	1149	529	1360	574	1243	1525	401	813	1069	248	1417	707	391	1611	1171
YDR074W	19754	15569	34782	20409	20456	16537	34030	24182	27339	14676	18081	12442	11439	9929	14119	15950	32522	16057	12400	61848	15931	25351	20636	19497	8261	16051	18638	7171	12991	18658	6085	20305	10781	5666	17941	15445
YDR075W	651	507	1173	490	529	408	691	439	617	832	948	681	561	461	706	491	954	486	526	2343	693	961	768	828	837	609	720	900	627	1000	888	1000	609	491	479	387
YDR076W	1518	1173	2852	1170	1196	1065	1341	1004	1122	1583	2204	1436	1117	912	1331	768	1787	951	1060	6012	1319	2225	2175	1629	1268	1048	1245	1592	1335	1977	1680	2530	1354	719	849	897
YDR077W	94024	91064	229031	90713	93353	80247	110069	73663	96981	94376	152944	102202	58756	51789	82221	61057	131549	58414	70711	476673	90039	148747	228885	104462	37445	48058	52069	35663	48429	78050	39570	97765	51489	19560	42830	41000
YDR078C	2382	1916	5314	1917	2131	1667	2938	1882	2362	2398	3777	2500	2122	1985	2635	1732	5328	1991	1778	12546	2350	4118	3484	3078	1999	2261	2337	2259	2081	4273	2138	4494	2404	1526	1627	1700
YDR079C-A	219	84	249	163	146	107	197	134	116	218	169	142	156	100	193	142	193	174	169	640	165	258	401	215	232	190	222	226	156	253	193	323	182	148	179	172
YDR079W	340	172	264	248	289	154	299	194	171	315	203	223	254	205	208	163	252	200	235	570	249	258	141	305	334	289	340	352	302	318	252	446	327	242	278	195
YDR080W	3495	2201	5540	2683	2709	2322	3159	2257	2947	3502	4315	3155	2742	2506	3325	2216	4585	2352	2581	11554	3259	4809	3844	3817	3032	2768	3347	3722	3132	4429	3537	4975	3157	2335	2317	2185
YDR081C	2120	1373	2581	1689	1529	1008	2083	1250	1402	2120	1885	1763	1759	1214	1664	1028	2006	1297	1624	4030	1964	2109	728	2230	2784	2220	2396	2916	2331	3086	2351	3692	2259	1868	1429	1602
YDR082W	1982	1634	4324	1477	1418	1359	2062	1364	1758	2840	4493	2808	2208	2130	2499	1102	3023	1240	1697	11073	2147	3451	3522	2357	3547	1847	2165	5123	2335	3863	5080	4226	2169	3089	1061	1232
YDR083W	2716	2263	5629	2417	2382	1897	2949	1995	2643	2870	4400	3021	2423	2239	2939	1816	4841	1963	2052	12843	2599	4286	3784	3303	2555	2025	2500	3287	2495	3923	3605	4673	2552	1982	1646	1771
YDR084C	1869	1552	4089	1871	1841	1622	2248	1461	1815	1653	2665	1688	1337	1207	1759	1555	3572	1497	1434	9005	1740	3142	3236	2081	1011	1449	1856	900	1351	2563	927	3356	1640	769	1712	1671
YDR085C	7732	6155	14653	6325	6245	5485	8209	5169	6699	7686	10673	7356	5952	5655	7265	5241	13596	5619	5807	36635	7446	12271	10115	9168	5657	6382	7256	6662	6493	9994	6732	12279	6584	4895	5478	5407
YDR086C	883	536	1605	625	625	511	778	554	595	1112	1442	1076	867	811	1061	399	1149	489	638	3302	892	1215	637	1044	1444	828	998	1960	963	1565	2013	1752	882	1260	526	593
YDR087C	1223	572	1876	1146	1154	931	1184	824	1045	1277	1776	1198	1104	1034	1326	813	2150	802	933	5007	1129	1851	1374	1428	1200	1036	1281	1441	1242	1938	1629	2560	1579	952	869	866
YDR088C	396	314	748	449	429	325	509	296	439	491	602	421	416	366	486	296	748	385	389	2035	458	652	536	538	430	399	489	567	486	692	539	981	510	429	398	338
YDR089W	3212	2706	6290	2906	2794	2284	4169	2803	3517	3465	4544	3177	2840	2722	3519	2241	5445	2326	2417	12044	3215	4669	3499	3920	3549	2904	3436	4112	3297	5294	3767	5649	3017	2452	2310	2136
YDR090C	2470	2120	5698	1953	2140	1641	2303	1637	2156	3126	5084	3490	2599	2058	2958	1897	4132	1704	2039	13887	2650	4324	5006	2907	3591	2261	2913	5088	2554	5306	5487	5692	2865	3156	1921	1834
YDR091C	2706	1709	3120	2137	1904	1279	2306	1525	1362	3030	2523	2081	2246	1722	2211	1077	2446	1782	1900	4141	2153	2408	576	2782	4332	2739	3488	4980	3164	4106	4735	4864	3083	3446	2196	2052
YDR092W	140	64	211	140	106	127	162	98	78	163	148	111	129	91	142	188	111	123	135	272	104	138	106	160	170	118	161	342	191	191	171	237	104	128	112	113
YDR093W	4404	3120	7637	3604	3415	3404	4269	2642	3172	4951	5967	4461	3581	3059	4506	3615	5417	2788	3321	13433	3792	5265	5687	4213	4406	3306	4742	5962	4257	6864	6166	7757	4265	3444	3191	3311
YDR094W	0	0	0	0	0	0	0	0	0	0	0	0	0	0	0	0	0	0	0	0	0	0	0	0	0	0	0	0	0	0	0	0	0	0	0	0
YDR095C	299	170	287	386	367	245	335	240	147	259	201	169	203	148	174	189	288	228	238	463	210	219	100	220	177	229	307	164	212	246	163	483	305	167	300	341
YDR096W	4270	3151	7855	4438	4388	3704	4421	2958	3617	3656	5095	3527	3165	2523	3862	3124	6792	2926	3135	15709	3606	5532	4689	4285	2580	3307	4117	2751	3160	5223	3103	6808	3565	2172	3839	3531
YDR097C	5794	4071	10198	4584	4390	3680	5266	3459	4059	5866	7801	5519	4941	4423	5685	3537	8197	4188	4327	20520	5701	7564	5432	6245	6394	5114	6943	7104	6059	9733	7085	11081	6200	5049	4323	4599
YDR098C	147	114	287	116	125	122	179	101	181	144	168	185	118	100	169	117	304	140	96	626	185	236	145	212	64	76	89	79	69	162	99	193	86	63	67	63
YDR098C-A	0	0	0	0	0	0	0	0	0	0	0	0	0	0	0	0	0	0	0	0	0	0	0	0	0	0	0	0	0	0	0	0	0	0	0	0
YDR098C-B	32130	26040	66228	28413	28627	23435	38070	25950	31845	32444	44610	30469	24664	21770	30605	22906	51203	23449	25422	126374	31767	48243	41158	37816	23634	23596	27484	26476	23269	39419	27608	45685	24925	17169	19796	20146
YDR099W	1299	929	2757	948	944	984	1390	881	1287	1340	2411	1512	1042	1036	1634	913	2179	794	826	7466	1116	2190	3090	1383	1058	980	1057	1388	1130	2022	1482	2137	934	824	752	674
YDR100W	524	208	668	448	322	247	528	361	349	470	536	401	303	306	412	243	451	310	358	1094	384	522	241	429	515	366	453	550	474	712	526	884	472	378	364	310
YDR101C	796	332	805	713	537	347	867	457	402	740	529	551	649	467	551	423	556	405	598	944	620	579	233	723	926	714	810	984	720	890	731	1253	653	569	672	516
YDR102C	37	9	37	29	32	21	32	31	17	32	41	16	26	27	15	13	29	32	29	56	28	30	13	27	40	41	48	61	20	41	22	61	26	24	30	24
YDR103W	3500	2676	5886	2900	2726	2325	3439	2277	3000	3124	3728	2951	2464	2297	3029	2259	5148	2474	2514	11371	3061	4527	3215	3857	2152	2746	3230	2099	2543	4129	2287	4923	2807	1719	2370	2493
YDR104C	2138	1430	2904	1702	1611	1387	1958	1462	1497	2044	2097	1689	1562	1351	1795	1167	2182	1411	1668	4266	1958	2149	1124	2138	2081	1609	1892	2049	1786	2559	1670	2661	1700	1296	1226	1338
YDR105C	2179	1627	4540	1549	1707	1478	2451	1452	1977	2313	3455	2202	1632	1575	2339	1373	3179	1366	1670	9428	1915	3475	2920	2400	2005	1668	2026	2405	1766	3063	2114	3337	1866	1451	1180	1199
YDR106W	1098	580	1147	785	773	592	1055	649	683	958	871	785	800	622	779	423	894	557	772	1736	863	935	344	1029	1110	921	1010	1145	975	1204	914	1403	872	636	646	726
YDR107C	2954	2183	5563	2389	2414	2066	3397	2158	2842	3196	4009	2986	2569	1967	3025	1855	4560	1943	2536	12964	2834	4652	3678	3557	3882	2975	3359	4713	3224	5731	4384	5919	3412	2618	2034	2003
YDR108W	3130	2275	5750	2872	2728	2013	3458	2220	2667	2748	3952	2671	2329	1663	2484	1847	4463	2059	2309	12210	2797	4198	4505	3169	2683	3064	3347	2644	3075	4656	2863	6072	3384	1622	2576	2443
YDR109C	6287	4676	12490	5302	5616	4615	6864	4676	5784	5618	8743	5391	4833	4302	6198	4572	11689	4906	4275	25898	5455	9387	7717	6887	4444	4802	5940	4801	5375	8842	5361	10854	5585	3065	4121	4034
YDR110W	1458	1104	3061	1242	1119	1123	1561	1043	1159	1546	2349	1459	1376	1099	1707	1043	2227	1044	1069	5967	1382	2072	1722	1707	1399	1326	1568	1772	1376	2327	1877	2809	1495	1148	986	956
YDR111C	684	422	784	631	538	366	690	385	414	623	548	495	501	394	526	304	774	376	494	927	653	589	147	772	622	624	874	610	671	958	577	1101	765	516	564	474
YDR112W	58	37	73	47	39	34	63	35	22	56	43	40	41	40	24	25	82	36	28	108	48	55	25	58	30	38	51	42	27	82	51	66	67	35	35	31
YDR113C	1659	1067	2227	1330	1222	785	1454	936	983	1754	1573	1273	1411	1115	1396	747	1633	1291	1335	2842	1538	1531	500	1555	2293	1544	1777	2494	1729	2365	1903	2821	1717	1507	1269	1186
YDR114C	673	451	901	513	468	423	656	381	483	712	701	573	550	516	661	389	751	416	460	1631	601	736	336	759	701	539	667	833	749	841	850	979	592	527	427	461
YDR115W	585	562	1170	465	514	451	613	419	465	771	1004	731	588	466	707	462	1017	528	593	3098	638	1056	840	799	644	570	700	838	625	1038	1011	1070	642	451	389	486
YDR116C	7619	6777	16094	8104	9093	7159	11089	7257	8836	6372	9378	6674	5236	5638	7332	6244	16938	6606	6040	36433	7452	12432	9109	10546	2914	5653	6519	2853	5769	9355	4270	13795	6849	2241	6129	5316
YDR117C	4057	2814	6946	3064	2887	1992	3719	2428	2947	5087	6379	4367	3890	3127	4183	1678	3809	2093	3140	12271	3778	4680	3136	4226	6471	3748	4692	7681	4256	6747	7241	7396	4473	4760	2653	2642
YDR118W	2705	1924	4707	2225	2306	1827	2792	1960	2117	2787	3536	2656	2046	1817	2561	1843	3669	1837	2021	10288	2321	3502	3343	2810	2180	2095	2358	2299	2069	3194	2690	4294	2169	1458	1739	1809
YDR118W-A	45	22	47	39	25	30	56	38	23	25	29	20	22	5	21	19	34	31	32	45	33	30	8	38	27	27	37	6	17	34	11	36	29	22	29	42
YDR119W	5532	3842	10801	4741	4566	3893	6957	4882	5471	5216	7364	4987	3701	3370	5178	4001	7771	3772	3826	22189	4534	7603	7785	5566	3230	3993	4699	2880	3486	5704	3002	6287	3258	2668	3540	3639
YDR119W-A	632	577	1362	427	412	357	724	533	676	829	1283	749	499	429	615	367	862	336	488	3162	631	1030	872	677	959	565	659	1265	545	1114	1082	1127	609	539	313	386
YDR120C	1659	1203	3100	1204	1162	1118	2049	1302	1721	1863	2504	1646	1315	1183	1639	1088	2357	1027	1231	6455	1514	2446	1984	1887	1878	1371	1695	2080	1513	2283	1798	2649	1298	1113	812	1098
YDR121W	661	375	915	472	429	340	613	324	447	520	643	400	396	331	531	413	743	416	379	1666	482	797	485	529	402	474	553	430	418	673	431	779	464	313	408	416
YDR122W	4602	2938	6609	4307	3617	3199	5399	3432	3267	5133	5179	3782	2973	2463	3515	3009	4328	2750	4367	12464	4422	5246	4087	4594	4465	3602	4554	4710	3826	5201	3498	6627	3663	2966	3356	3203
YDR123C	3458	2109	3623	3139	2531	2047	3807	2396	2210	3594	2893	2336	1980	1459	2325	2068	2299	1733	3048	5259	3057	3057	1170	3293	3172	2560	3205	3210	2782	3455	2401	4512	2384	1887	2409	2188
YDR124W	8037	6552	15305	6978	6804	6095	9080	5672	7339	8592	11483	8317	5477	4328	7104	4868	8644	4628	6313	30291	7726	11066	9040	8508	6422	5267	6832	6755	5560	9348	6946	10651	6141	4096	4810	4927
YDR125C	3370	3031	8679	2809	3073	2658	4027	2393	3547	3846	7186	4032	2334	1778	3389	2264	5094	2177	2551	23183	3181	6016	10901	3815	2758	2287	2908	3160	2536	4828	3226	5627	2630	1737	1993	2016
YDR126W	1016	661	1189	875	729	537	1022	698	662	1045	840	725	750	605	823	537	1129	669	726	1845	788	926	374	972	1044	832	1129	1089	1100	1330	926	1632	903	752	695	749
YDR127W	14711	11240	27820	13071	12956	10662	17421	11907	14220	14595	20006	13629	11978	10613	14438	10028	22970	10907	10655	56925	14512	20916	15805	16777	12036	12194	14269	13206	12395	19911	13552	24805	13375	9556	11078	10435
YDR128W	2768	2011	5211	2453	2517	1936	2583	1664	2152	2740	3742	2480	2228	1963	2771	1725	4151	1955	1852	10223	2532	3818	3052	3076	2363	2406	2743	2595	2523	3986	3434	5880	3157	1807	2317	2160
YDR129C	60921	49104	117725	56647	52287	44334	68656	44737	54165	55734	78800	48751	39976	33048	45584	41628	86033	41645	49270	234957	59715	91659	76045	63082	61190	56123	64974	64274	58827	85515	69938	111631	60883	42857	52392	50418
YDR130C	2801	2189	5664	2460	2310	2020	2807	1909	2312	2909	4123	2824	2485	2078	3295	2058	3988	1841	2218	10261	2857	3892	2717	3378	2446	2074	2459	2684	2206	3683	2811	4796	2350	1778	1966	1778
YDR131C	3274	1959	3591	2632	2484	1865	2970	1893	1900	3004	2539	2155	2616	2103	2646	1843	2733	1899	2455	4702	2697	2898	986	3215	3036	2521	3126	2935	2708	3494	2469	4456	2491	1997	2284	2170
YDR132C	1233	533	1058	1053	845	559	1049	765	531	1168	698	642	803	575	710	591	819	774	936	1340	878	863	428	1128	1313	900	1258	1295	910	1190	725	1699	925	798	908	790
YDR133C	495	245	571	410	356	196	410	270	230	408	389	268	347	280	334	183	386	300	323	645	360	436	118	493	534	391	536	459	461	531	460	825	528	338	444	377
YDR135C	6696	5208	13441	4674	4990	4451	6842	4660	5641	6975	10764	6833	5618	5316	6866	4233	10586	4587	5164	29401	6179	9908	9750	7755	6117	5442	6427	7167	5925	9657	6795	10673	5360	4508	3699	3948
YDR136C	963	777	1943	819	797	803	988	649	832	905	1548	995	766	711	933	664	1647	702	681	4611	923	1524	1343	1055	750	716	847	942	781	1414	1029	1642	819	620	584	595
YDR137W	1890	1048	2289	1606	1416	1153	1834	1245	1280	1969	1844	1458	1351	1139	1345	1325	1759	1315	1413	3348	1498	1776	716	1793	1543	1399	1836	1779	1554	1988	1530	2698	1362	1060	1334	1262
YDR138W	861	372	801	850	685	522	961	605	391	866	708	519	524	459	548	688	778	574	722	1536	740	666	616	828	800	697	812	1081	696	734	625	1189	551	536	697	547
YDR139C	781	558	1134	848	811	507	724	538	598	684	740	672	609	514	647	404	909	555	532	1776	683	835	318	803	657	636	784	614	717	1023	754	1414	869	427	657	611
YDR140W	957	691	1947	865	923	696	1057	655	816	957	1289	972	709	603	941	586	1125	647	686	3624	807	1256	1691	990	863	874	977	923	922	1541	1082	1947	1024	642	674	622
YDR141C	6505	4255	10358	5718	5316	4129	6274	4258	4668	6499	7550	5191	5267	4185	5736	4108	7481	4489	4953	19513	5646	7697	5381	6386	7195	6107	7515	7857	6345	10279	7655	12353	6918	4618	4848	4907
YDR142C	3318	2276	6732	2841	2948	2310	3594	2238	3256	3488	5239	3510	2539	2152	3457	2228	4642	1990	2432	13465	3085	5138	4900	3773	2967	2966	3475	3469	3158	5559	3800	6428	3401	2415	2617	2706
YDR143C	1699	1017	1957	1451	1255	965	1583	1008	1078	1583	1529	1178	1132	869	1019	738	1315	928	1209	3011	1293	1623	680	1505	1673	1685	1946	1790	1667	2338	1680	3392	1896	1413	1561	1545
YDR144C	3256	2516	5524	2616	2647	2100	3577	2339	3002	3107	3954	3073	2392	2214	3214	2575	4830	2137	2324	10661	3207	4596	3921	3725	2637	2510	3002	3014	2649	4252	2735	4189	2663	1841	1883	1903
YDR145W	16050	12020	26819	14464	13839	10956	17694	12198	13193	13270	16049	10863	11609	10522	13987	13225	23577	12117	11942	45101	14561	20306	11008	17241	8597	10925	13590	8050	11335	16643	8466	22586	12214	5685	10847	10140
YDR146C	376	136	429	362	241	471	541	396	255	609	510	401	226	278	338	935	843	711	753	2074	576	572	722	592	504	174	364	773	196	406	263	700	160	231	313	302
YDR147W	0	0	0	0	0	0	0	0	0	0	0	0	0	0	0	0	0	0	0	0	0	0	0	0	0	0	0	0	0	0	0	0	0	0	0	0
YDR148C	0	0	0	0	0	0	0	0	0	0	0	0	0	0	0	0	0	0	0	0	0	0	0	0	0	0	0	0	0	0	0	0	0	0	0	0
YDR149C	0	0	0	0	0	0	0	0	0	0	0	0	0	0	0	0	0	0	0	0	0	0	0	0	0	0	0	0	0	0	0	0	0	0	0	0
YDR150W	8998	4231	12581	8445	7178	6584	11278	6784	7045	8975	9557	6674	6039	4587	7130	7659	10519	6264	6574	26252	7057	9656	8761	8097	8080	6643	8874	9528	7619	11767	7278	14958	7772	5211	7116	6215
YDR151C	2924	2130	7107	2313	2308	2273	3804	2384	3301	3095	5590	3349	2318	1785	3198	2107	4720	2136	1948	16053	2543	4895	7559	2696	2599	2261	2769	2958	2191	4246	2874	4896	2514	1739	1941	1924
YDR152W	1041	702	1729	648	747	578	1222	730	866	1106	1551	1086	892	740	1149	593	1311	672	772	3134	906	1275	592	1103	1309	964	1201	1629	1103	1628	1501	1980	968	963	660	665
YDR153C	4542	3654	11097	3814	3992	3601	4865	3328	4517	5159	9261	5636	3694	3448	5199	3171	8053	3419	3386	26632	4253	7879	10555	4720	4790	4214	4739	6749	4418	8314	7338	9809	4946	4247	3109	3322
YDR154C	346	216	522	300	275	195	352	231	246	366	426	322	255	186	301	163	334	177	214	865	247	348	205	244	360	348	371	425	312	484	431	635	343	267	289	261
YDR155C	28	36	90	25	32	35	44	32	30	33	38	28	23	22	21	16	56	20	29	150	29	44	57	47	10	12	17	10	17	25	4	32	17	11	16	1
YDR156W	42524	37939	100191	34818	35983	31462	51582	35869	44231	45098	77466	45913	28901	27776	40821	28687	68566	31382	31441	203419	43376	66383	63444	53077	15299	20086	22509	15562	20041	32567	15162	42142	19693	8781	17615	15967
YDR157W	400	324	820	324	402	297	514	403	425	510	911	539	351	310	497	257	564	253	278	2347	441	707	800	483	536	355	463	790	429	742	745	815	365	335	235	273
YDR158W	10628	8777	19444	9148	8745	7448	11416	7951	9245	11435	15505	10835	8225	7069	9873	5569	10973	5988	9531	35185	11466	14305	8591	12845	8611	6890	8361	9735	7310	11470	9965	13071	6924	5928	5341	5674
YDR159W	8746	7657	21121	7550	7933	7137	9893	6620	8552	10223	16506	10172	7117	6361	9086	5500	11880	5581	8441	49101	10132	14910	16261	11213	7401	5888	7051	9231	6355	11191	9315	12247	6927	5954	5218	5078
YDR160W	1935	1212	3442	1524	1483	1316	2047	1406	1716	2164	2595	1798	1570	1348	1889	1258	2457	1237	1423	6667	1713	2429	2317	1990	2015	1868	2219	2396	1726	2892	2159	3433	1808	1508	1234	1331
YDR161W	1703	1262	3046	1269	1268	976	1755	1148	1390	1973	2489	1800	1570	1365	1836	955	2003	997	1367	5906	1764	2257	1657	1994	2446	1540	2008	2869	1716	2681	2928	3057	1670	1765	1093	1207
YDR162C	1655	1398	4231	1310	1442	1280	1823	1183	1750	2022	3621	2148	1616	1550	2145	1131	2923	1095	1330	10127	1677	3244	3021	2166	1822	1449	1783	2584	1625	3001	2946	3367	1667	1513	1124	1126
YDR163W	1100	800	1788	1119	1086	713	1178	820	895	1231	1284	1042	964	824	1061	643	1485	902	991	3184	1132	1506	595	1279	1114	935	1165	1131	1124	1675	1027	2227	1238	745	915	873
YDR164C	4921	3510	9468	3819	4142	3291	5199	3407	4333	4979	7345	5135	4163	3512	5052	2899	7066	3223	3646	20124	4613	7243	6598	5601	4178	3856	4782	4760	4215	7168	4922	8306	4288	3200	3485	3570
YDR165W	1502	937	2165	995	1042	711	1224	892	911	1738	1986	1461	1428	1131	1275	695	1368	806	1137	3739	1248	1574	851	1380	2597	1441	1687	3579	1752	2640	3202	3052	1739	1970	972	1106
YDR166C	4014	3005	7757	3487	3235	2802	4317	2876	3558	4316	5684	4112	3360	2959	3988	2466	6194	2704	3229	16619	4223	6075	4648	4434	4233	3283	3846	5298	3797	5996	5522	6940	3984	3509	2890	2703
YDR167W	275	135	194	286	213	108	260	157	109	239	104	141	204	152	110	73	134	197	208	241	268	188	25	270	323	291	342	361	232	296	250	457	345	266	254	242
YDR168W	5483	3585	8732	4914	4975	3438	5937	3922	4497	5116	6295	4459	4769	3984	4847	3207	8002	3913	4305	16403	5245	7122	3148	6408	4601	4785	5609	4733	5011	6654	4516	8742	5136	3573	4261	3924
YDR169C	4916	3722	10187	4281	4615	3976	5378	3502	4476	4911	7572	5040	3586	3179	4750	3361	7808	3215	3362	22037	4394	7366	9138	5007	3113	3535	4187	3745	3652	6036	4123	8126	4176	2577	3359	3245
YDR169C-A	618	419	897	673	495	472	718	429	414	600	499	503	481	356	467	358	633	388	449	1364	486	641	332	615	484	490	647	498	567	764	521	1025	550	365	485	449
YDR170C	8723	5054	13398	7541	6786	6098	8900	6386	6581	8702	10452	7144	7144	6047	7923	6477	13044	6896	7112	30570	8772	10988	8844	9657	7816	7090	8070	9398	7753	11249	8802	14316	7374	6283	6579	5968
YDR170W-A	1142	930	2313	896	936	738	1092	720	929	1167	1657	1109	1051	1005	1288	816	2026	789	897	4423	1187	1693	1193	1344	1003	937	1206	1078	1075	1711	1162	2014	1073	687	721	716
YDR171W	4212	2427	5241	3349	3025	2048	4286	2828	2799	4294	4157	3119	3154	2295	3231	2050	4007	2458	2747	9554	3418	4211	2990	3920	5552	3958	4764	5929	4324	5785	4915	7187	4017	4237	3323	3144
YDR172W	8082	5783	15966	6905	6941	5907	8358	5875	7007	8956	12997	8740	7107	5966	8523	5205	12490	5704	5859	35738	7745	12278	11020	8689	8986	7023	8253	11123	7272	13165	11661	15223	7861	7498	5666	5725
YDR173C	5522	4558	12144	4385	4646	4365	6826	4398	6003	5883	9160	5630	4211	3711	5414	3530	8815	4186	3858	25758	5050	8466	9110	5888	6166	5138	6272	7132	5583	9694	6566	11283	5689	3969	4077	4245
YDR174W	2973	2299	6138	2683	2598	2205	3409	2150	2832	2702	4256	2656	2562	2220	2991	2542	5971	2358	2167	13039	2813	5082	3756	3442	2437	2415	2903	2228	2504	4266	2568	5131	2924	1707	2102	2253
YDR175C	1164	363	851	1125	1053	636	1196	792	692	1117	828	699	782	636	812	543	921	803	829	1595	968	915	288	1089	1089	980	1349	1172	1169	1439	893	2089	1332	833	943	799
YDR176W	9513	6419	17671	8251	8263	6893	10214	7120	8613	9484	13574	9449	8015	7122	9128	5873	16155	7026	7294	41517	9533	14000	11468	11363	8007	8129	9504	8378	8223	13246	9138	16967	8995	5806	6903	6839
YDR177W	12579	10678	25287	12386	11948	10268	15660	9951	12779	10447	15091	10114	10252	8538	12525	11727	23294	10606	9368	51334	11791	19625	21058	14403	8087	9808	11752	8363	9731	17116	9479	19905	11136	5003	9241	9115
YDR178W	467	267	643	310	317	223	541	254	309	439	452	393	407	375	429	171	501	267	342	902	453	442	133	530	518	399	444	661	480	597	393	745	351	358	252	281
YDR179C	379	325	740	206	272	206	340	267	335	375	499	465	264	294	339	192	615	242	303	1470	356	588	302	479	442	292	388	564	324	561	440	506	268	259	196	225
YDR179W-A	320	204	411	235	229	183	245	185	262	383	418	264	306	214	221	195	407	230	243	1051	269	413	351	298	443	327	293	513	354	473	393	509	285	214	222	175
YDR180W	3257	1963	5634	2961	2878	2362	3336	2261	2564	3654	4462	3323	2569	2340	3095	2126	4944	2314	2669	12641	3052	4899	3260	3643	3062	2765	2982	3682	2840	4795	3851	5859	3157	2375	2216	2296
YDR181C	2916	2123	4973	2559	2458	1916	2993	2013	2279	2909	3157	2280	2184	2046	2504	1742	3724	2058	2173	8184	2694	3684	1847	2971	2206	2319	2742	2602	2437	3384	2350	4493	2590	1702	2042	1965
YDR182W	1868	1530	4424	1562	1506	1435	2043	1363	1815	2114	3359	2212	1635	1456	2197	1350	3718	1387	1478	9852	1993	3363	3428	2324	1689	1555	1715	1805	1552	2611	1815	2986	1583	1261	1130	1206
YDR182W-A	145	138	276	94	93	144	182	122	145	160	271	225	140	134	203	106	265	105	113	875	146	245	355	192	248	120	123	342	191	234	292	204	136	116	57	68
YDR183C-A	15	0	8	6	7	3	18	7	6	4	14	4	6	3	4	8	7	1	5	22	5	0	4	10	13	5	12	19	7	5	10	8	12	3	1	8
YDR183W	569	432	1134	351	417	279	578	463	545	766	1053	760	644	519	628	257	747	339	456	2195	531	758	507	644	1604	658	891	2560	939	1521	1615	1309	708	912	265	300
YDR184C	413	373	835	320	377	283	403	351	353	411	606	423	367	345	431	266	752	295	283	1812	382	610	455	491	626	397	444	828	382	603	685	723	410	469	313	341
YDR185C	2552	1714	4797	2246	2449	2120	2952	1893	2288	2841	4211	2712	2159	1748	2566	1685	3982	1847	2078	12692	2508	3769	3802	2796	3043	2044	2734	4071	2290	4228	3798	4768	2656	2139	1863	1897
YDR186C	8882	5333	10754	8672	7855	5329	9579	6759	5629	9037	7592	6642	6579	5467	6914	4420	7704	5553	6699	15004	7737	7613	3230	9280	11288	7919	9928	11518	8884	10897	9299	13115	8375	6491	6619	6375
YDR187C	2120	1629	3622	1801	1695	1371	2178	1573	1748	2356	2853	2012	1653	1355	1903	1084	2358	1336	1649	5363	2071	2447	1270	2249	2234	1716	1945	2343	1903	2805	2300	3511	1966	1450	1516	1494
YDR188W	3251	2323	5272	2889	2899	2082	3586	2485	2793	3455	3859	3168	2619	2283	3246	2039	3606	2085	2488	8672	2834	3769	2941	3504	3150	2506	3418	3334	3209	4326	3241	5002	2732	2019	2108	2177
YDR189W	7002	5577	14150	5527	5688	4891	7195	4974	6431	7911	11409	7449	6359	5474	7859	4625	11723	4823	5445	33418	7296	11225	10019	8600	7155	6139	7163	8777	6770	11637	9052	13214	7251	5658	5049	4892
YDR190C	1675	1161	2247	1357	1295	865	1655	1111	1066	1830	1695	1442	1401	1260	1529	784	1835	1076	1393	3414	1408	1758	554	1985	2165	1610	2121	2185	2085	2655	1984	3032	1635	1375	1209	1139
YDR191W	1176	965	2622	1111	1017	914	1288	807	996	1199	2132	1178	987	755	1309	784	1636	703	687	5174	1095	1697	1639	1147	1054	1096	1117	1537	1083	2161	1401	2787	1289	694	850	851
YDR192C	314	250	563	281	341	220	339	253	199	306	430	317	214	259	330	220	402	204	236	1215	292	398	290	353	305	259	353	337	305	477	341	646	325	210	202	208
YDR193W	413	309	839	336	328	273	449	323	388	382	565	474	387	339	437	358	863	384	281	1975	421	730	550	553	437	345	412	468	411	701	473	680	358	339	264	313
YDR194C	3731	1846	3552	2934	2477	1494	3269	2077	2072	3075	2567	2152	2822	2099	2312	1518	3021	2580	2345	4029	2802	2807	657	3615	3977	3443	4366	3411	3520	4812	2770	5376	3377	2936	2525	2706
YDR194W-A	331	188	668	302	263	237	333	255	285	362	474	315	277	204	249	168	471	227	238	1161	302	431	273	386	397	388	457	433	349	510	389	661	381	297	288	260
YDR195W	3901	2990	8231	3596	3754	3054	5010	3311	4074	3813	6072	3699	3368	3072	3918	2788	6863	2890	3047	17197	3744	6420	5073	4890	3264	3619	4275	3525	3653	5858	3538	7419	3865	2508	2839	2876
YDR196C	1213	948	2509	1146	1143	922	1420	992	1236	1136	1804	1103	953	907	1218	985	2137	887	863	5243	1177	1968	1453	1402	981	1172	1417	1063	1128	1872	1073	2489	1351	692	892	901
YDR197W	1061	772	2349	956	904	772	1215	815	1069	1206	1656	1154	940	871	1184	749	1797	835	827	4912	1119	1719	1399	1303	1398	1166	1223	1527	1146	1869	1541	2287	1105	892	646	755
YDR198C	1734	1104	3303	1489	1440	1255	1874	1247	1477	1696	2633	1622	1396	1282	1662	1030	2931	1268	1279	7878	1605	2692	2679	1919	1609	1525	1846	1872	1573	2587	1997	3059	1517	1341	1302	1249
YDR199W	108	51	123	74	88	49	95	54	68	84	72	58	72	46	43	51	87	68	40	143	50	64	26	70	101	80	106	75	69	90	103	135	98	44	87	60
YDR200C	2564	2011	4855	2413	2377	1847	2879	2016	2428	2506	3389	2517	2185	1861	2674	1832	4470	1779	2113	10993	2548	3758	2980	2936	2024	2105	2552	2294	2182	3394	2259	4142	2355	1673	1791	1821
YDR201W	1155	780	1949	1110	1128	802	1401	907	1028	1078	1161	842	887	742	1074	754	1683	796	866	3312	1144	1404	593	1302	720	874	1042	656	896	1234	799	1890	964	517	804	835
YDR202C	2254	2010	4397	2162	2292	1845	3168	2044	2246	1931	3079	1864	1806	1544	2122	1738	3503	1512	1654	8214	1896	3283	2295	2588	1152	1613	1928	1135	1712	2580	1108	3678	1799	708	1548	1577
YDR203W	70	43	230	37	75	64	120	39	73	49	115	77	56	42	57	52	90	53	46	579	55	131	232	74	26	48	41	33	40	96	32	115	41	15	36	24
YDR204W	895	615	1145	757	723	566	917	550	583	877	804	651	557	557	727	463	882	475	644	1679	786	768	447	843	819	620	842	734	801	1039	835	1386	768	536	707	621
YDR205W	2314	1463	3639	2030	1829	1441	2423	1464	1756	2243	2732	1997	1764	1475	1955	1393	2354	1368	1791	6569	2089	2619	2516	2343	2460	2010	2613	2737	2100	3043	2239	3813	2174	1753	1649	1619
YDR206W	5785	4724	11880	4552	4422	4199	6236	3994	5249	6718	9319	6327	5075	4532	6238	3969	8530	3758	4487	25134	5910	8894	9090	6816	6074	4929	6038	7698	5284	8861	7794	10162	5502	4772	3851	4204
YDR207C	2783	1519	3131	2367	2082	1547	2719	1792	1591	2788	2700	1856	1890	1453	1966	1424	2344	1723	1874	5246	2086	2354	1203	2443	3364	2428	2791	3476	2531	3215	2862	4842	2759	1998	2053	2034
YDR208W	5870	4900	12673	4920	5092	4119	6847	4526	5605	6403	9529	6695	4863	4235	6019	3957	9635	4076	4365	28761	5829	8860	9502	6695	5914	4627	5788	7026	5377	8705	6836	10048	5235	4299	3840	3826
YDR209C	0	0	0	0	0	0	0	0	0	0	0	0	0	0	0	0	0	0	0	0	0	0	0	0	0	0	0	0	0	0	0	0	0	0	0	0
YDR210C-C	0	0	0	0	0	0	0	0	0	0	0	0	0	0	0	0	0	0	0	0	0	0	0	0	0	0	0	0	0	0	0	0	0	0	0	0
YDR210C-D	0	0	0	0	0	0	0	0	0	0	0	0	0	0	0	0	0	0	0	0	0	0	0	0	0	0	0	0	0	0	0	0	0	0	0	0
YDR210W	0	0	0	0	0	0	0	0	0	0	0	0	0	0	0	0	0	0	0	0	0	0	0	0	0	0	0	0	0	0	0	0	0	0	0	0
YDR210W-A	0	0	0	0	0	0	0	0	0	0	0	0	0	0	0	0	0	0	0	0	0	0	0	0	0	0	0	0	0	0	0	0	0	0	0	0
YDR210W-B	27	28	76	26	39	16	24	21	23	34	42	22	15	23	26	23	57	30	31	128	23	32	25	35	15	31	22	27	31	64	25	56	22	14	18	19
YDR211W	8144	5906	13957	6502	6415	4916	7697	5261	6131	9354	12093	8369	7272	6636	8300	4489	10909	5713	6446	26190	8169	10249	6324	9238	12751	11175	12893	15419	12626	18536	15201	22593	11943	10178	8798	8372
YDR212W	4167	3464	9215	3317	3379	3037	4216	2793	3730	4781	8456	4986	3534	3222	4728	2737	6992	2990	3290	23244	4133	6653	9107	4802	5095	4307	4973	6409	5152	8676	6798	10744	4827	3617	3299	3543
YDR213W	20475	15879	40669	15466	16000	13149	25179	16960	20624	21017	30557	19671	14010	12711	18153	12523	30433	13289	14405	80377	18306	28889	23267	22218	14342	21410	24806	14567	22270	34442	14150	40015	20053	8643	16297	16470
YDR214W	972	710	1551	1269	1123	1051	1310	980	1031	1005	932	934	700	570	899	1025	1456	704	790	3639	935	1216	1774	1021	833	1075	1290	833	1063	1216	1120	1866	1027	1051	1675	1215
YDR215C	1020	601	1282	948	862	725	1132	697	599	785	791	556	594	496	630	778	1130	649	810	2828	791	856	1100	839	882	1035	1204	615	828	867	709	1729	829	991	1463	1260
YDR216W	10674	7792	16546	11128	10728	8355	14036	9645	10603	8889	10014	7981	7983	6470	9109	8178	15346	8049	7987	32648	9799	14045	10454	11053	9718	13194	15792	8604	12632	18575	9793	21244	11567	10376	14473	13095
YDR217C	2143	934	2746	1460	1447	1063	2173	1429	1494	2131	1880	1697	1690	1407	1780	1052	2375	1430	1753	5896	1840	2460	1251	2267	3240	3028	3365	3668	3599	4688	2952	5401	2711	2334	2194	2100
YDR218C	1539	1258	3646	1421	1591	1288	1918	1148	1691	1811	2686	1745	1269	1221	1610	1316	3534	1429	1202	9254	1736	2965	2955	1887	1762	2357	2555	1959	2203	3848	2484	5265	2687	1425	2095	2145
YDR219C	1737	843	1607	1355	1273	751	1467	1003	976	1282	1100	925	1082	884	1037	642	1250	992	1166	1706	1152	1180	317	1421	1973	2069	2362	1708	2187	2435	1629	3411	2353	1321	1961	1623
YDR220C	436	258	605	435	349	203	454	240	305	418	425	296	334	278	403	192	401	289	315	690	377	415	110	461	509	559	630	510	491	679	486	929	528	319	494	440
YDR221W	3278	2612	7114	2733	2949	2561	3412	2325	2946	3306	5200	3461	2752	2448	3353	1936	5017	2326	2656	13870	3320	4871	4467	3818	3556	3719	4309	3898	3938	6382	4564	8527	3865	2670	3513	3059
YDR222W	2918	2031	4758	2754	2850	2218	3512	2553	2883	2331	3119	2247	1990	1859	2489	1665	4189	2241	2085	10410	2597	3661	3232	3402	2314	3576	3905	1956	2944	3661	2056	5676	2757	1580	3513	2943
YDR223W	26266	22797	62233	22015	23045	20226	29092	19403	24945	25963	44474	26852	19517	18221	24524	18626	50071	19498	20127	150685	26459	45749	43751	30608	21382	23143	24425	25341	24399	39807	26562	50991	23793	17054	19302	18740
YDR224C	16746	14501	36513	14961	16136	13155	18443	12327	15660	16514	26426	16596	12331	11552	15571	11561	33007	12517	13135	91612	17609	28185	26714	21333	12801	12383	14354	13258	12801	22508	15536	27915	14750	8816	10882	10615
YDR225W	11999	10338	28158	9655	9992	8818	11969	8032	10804	11671	19770	12161	11194	9939	13808	9383	21341	8637	8958	58165	12795	19624	19588	14993	15349	15215	17948	17951	17036	29387	19908	33051	16821	11808	12749	12864
YDR226W	512	196	523	402	343	265	468	324	321	484	427	363	304	240	361	262	468	347	400	1518	442	459	568	494	638	597	628	785	661	708	540	1092	568	474	539	443
YDR227W	5090	2934	8415	4098	4038	3590	5036	3680	4174	5452	6891	5030	4446	3384	4742	3262	7379	3463	4002	19234	4792	7106	5619	5615	6496	7038	7535	7434	7303	11357	7397	13361	7046	5063	5673	5362
YDR228C	1626	915	2514	1346	1266	1090	1661	1188	1132	1618	1820	1267	1320	1120	1289	978	2162	1179	1184	5076	1580	1993	1001	1844	2240	2398	2725	2135	2332	3398	2068	4470	2328	1495	1847	1966
YDR229W	6693	5320	13838	6340	6570	5454	7946	5208	6520	6424	9299	6310	5179	5196	6735	4630	11508	4940	4970	28217	6495	9578	7068	8243	7496	9014	10073	7757	9096	14076	7470	19860	9333	4613	7591	7701
YDR230W	58	39	73	38	33	38	70	49	50	67	48	47	37	44	61	47	32	18	46	91	60	52	17	69	75	71	87	93	77	95	65	106	56	23	69	46
YDR231C	706	605	1181	538	536	482	765	477	543	712	932	664	540	395	591	470	661	385	490	1831	595	700	520	634	1266	851	1037	1601	878	1332	1299	1910	831	651	709	765
YDR232W	22903	19707	49870	19030	20336	17993	24289	17138	22790	23481	38602	25269	16627	14715	23413	15739	32831	15736	15792	109366	20647	33527	47352	24435	27424	28114	32105	33611	29172	47052	35320	61179	31764	19172	23504	23494
YDR233C	2337	1595	3409	1632	1661	1174	1535	951	1127	2959	2904	2194	2218	1810	2257	1012	1981	1282	1800	5741	2153	2163	951	2418	4959	2740	3216	5965	3471	4437	5644	5667	3025	4141	2080	1977
YDR234W	10435	8984	22329	7223	7857	6725	7500	5168	6361	12918	19325	12938	9972	8447	12656	5535	11501	6053	8134	46542	9885	14097	15931	10922	16953	11141	12188	24090	13721	20681	27733	24000	12668	15640	8159	8410
YDR235W	2991	2280	5980	2118	2251	1831	3140	2116	2743	2852	4358	2992	2382	2373	3146	1844	5159	2039	2061	11608	2876	4148	3004	3339	2987	3539	3912	2981	3818	5538	3258	6781	3463	1982	2673	2634
YDR236C	2274	1743	3537	1985	1931	1453	2251	1560	1777	1832	2213	1714	1859	1666	2176	1355	3545	1568	1583	4750	1992	2511	540	2526	2375	2859	3668	2239	2911	4319	2020	5233	3137	1637	2434	2577
YDR237W	4922	4169	10875	4438	4498	4068	5598	3692	5001	5075	7692	5348	4169	3939	5501	3871	7572	3526	3772	23185	5168	8203	8602	5879	5394	5927	7264	6834	6658	10954	7232	13139	7001	4284	5478	4920
YDR238C	7169	4541	9545	6356	5665	4372	6989	4996	4762	7029	7102	5480	5783	4499	5811	4127	7084	4610	5270	16246	6452	7099	4237	7328	9624	10124	11770	10277	10702	14032	9287	19005	10310	6482	8996	8215
YDR239C	1553	1106	2811	1299	1282	963	1602	1110	1280	1705	2314	1711	1141	1128	1663	946	1979	1037	1118	5292	1459	1898	1460	1701	2281	2207	2430	2727	2534	3838	2455	4530	2484	1549	1604	1516
YDR240C	1221	905	2229	911	971	771	1309	910	1118	1368	1563	1074	1054	896	1158	629	1958	946	1044	4143	1153	1561	851	1402	1627	1647	1827	1850	1792	2850	1649	3221	1737	1119	1221	1121
YDR241W	8	13	31	4	9	10	8	14	12	11	14	13	6	20	4	8	9	9	8	63	11	21	18	11	14	16	7	14	22	17	8	44	7	12	8	2
YDR242W	1247	928	2373	1049	1041	941	1167	850	1059	1298	1983	1351	1116	907	1264	729	1817	818	932	5374	1295	1660	1604	1447	1620	1588	1526	2027	1681	2721	1831	3560	1693	1055	1137	1118
YDR243C	1891	1077	2444	2040	1939	1236	1853	1264	1218	1887	1800	1350	1512	1220	1410	845	1961	1187	1450	3688	1659	1777	591	2002	2297	2699	2815	2220	3067	3592	2242	5948	3253	1768	2817	2268
YDR244W	4389	3375	8343	3886	3917	2936	4442	3194	3774	4676	6464	4401	3908	3620	4433	2870	6996	3201	3497	17987	4763	6415	4468	5698	5856	5937	6724	6721	6733	9981	6993	13394	6699	4521	5103	4711
YDR245W	3551	2920	8510	2886	3378	2711	3913	2709	3761	3733	6739	4111	2900	2632	3977	2451	6135	2463	2505	21454	3288	6183	8002	4168	3321	4012	4153	3974	4079	6848	4480	9631	3962	2528	3290	2853
YDR246W	665	600	1026	718	839	676	720	528	684	567	728	643	378	440	567	506	869	462	506	2328	620	783	1547	673	262	356	454	292	513	648	421	1068	626	166	559	510
YDR246W-A	784	725	1771	958	1098	936	974	718	920	806	1176	766	558	574	721	710	1389	644	558	4333	717	1251	2686	901	272	502	579	284	647	823	541	1527	735	184	741	633
YDR247W	3825	3046	6974	3170	3392	2748	3679	2607	3139	3316	4539	2983	2843	2508	3558	2620	6524	2962	2620	14285	3371	5246	4194	4136	2589	3826	4266	2809	3915	5908	3117	7616	4041	2099	3622	3436
YDR248C	337	275	753	227	310	249	334	275	353	380	626	401	316	257	406	195	568	228	262	1632	362	540	466	420	682	506	612	850	546	1053	802	984	437	453	315	401
YDR249C	777	403	793	768	614	421	804	478	480	677	495	447	537	399	490	399	751	497	493	1094	567	603	250	735	1001	1328	1578	946	1192	1324	883	2148	1165	795	1255	1056
YDR250C	701	312	721	640	550	406	629	432	453	556	436	338	419	377	430	384	669	489	346	1247	415	577	258	573	706	799	1086	595	790	1137	663	1691	833	582	968	880
YDR251W	4994	3811	10699	4430	4697	4153	6588	4599	5921	4957	7982	5090	4066	3758	5082	3715	8454	3867	3481	23046	4298	7829	8221	5326	6007	8039	8503	6814	7728	12902	7195	15262	7243	4161	6315	6399
YDR252W	586	411	1119	357	372	282	1047	767	1065	770	1064	755	526	559	618	331	973	455	432	2368	547	952	611	678	1369	1487	1506	1713	1807	2523	1222	2289	990	562	488	557
YDR253C	534	414	858	546	526	331	685	494	538	507	579	416	461	301	384	279	729	388	405	1537	512	634	638	651	712	903	1051	725	975	1231	516	1324	804	444	725	595
YDR254W	2266	1675	3700	2437	2155	1863	2558	1847	2142	2140	2530	1968	1782	1591	2105	1490	3334	1562	1595	6992	2165	2957	2272	2486	1960	2863	2937	1980	2750	4131	2158	5315	2962	1324	2768	2485
YDR255C	15977	12325	30449	17680	17572	14540	22413	14718	18066	11125	15776	10096	10244	9182	12326	11706	25872	11549	11880	60884	15424	22872	17963	17805	12103	25435	27130	8330	23918	34744	9409	55930	26760	5589	27512	22380
YDR256C	8271	5582	12755	8933	8487	5879	10149	6904	7705	6077	7042	4908	5881	4641	6118	4928	11584	6287	6067	22973	7606	9551	4875	9484	7672	13729	14963	5889	13155	17902	6284	29153	14439	4084	14820	11780
YDR257C	12417	10282	28017	10415	10958	9482	20356	14072	18127	11759	19573	11093	8054	7391	10308	9561	26874	10312	9333	68569	12301	22450	21678	14543	6391	14212	14565	5895	12373	19752	5415	22493	10623	4169	12562	11462
YDR258C	14656	9206	19328	12522	11950	8127	22536	15147	14492	11565	11190	9064	8794	7456	9343	8124	18414	10990	9935	29417	12337	14711	5934	14660	8453	18708	20081	6305	15073	19513	5042	24620	12921	5327	16921	15130
YDR259C	1763	1384	3763	1416	1586	1209	1820	1319	1639	1873	3177	1956	1396	1323	1932	1223	2913	1144	1324	8459	1807	2912	2776	2149	2089	1930	2350	2140	2148	3350	2131	4184	2073	1259	1454	1489
YDR260C	634	540	1214	536	507	426	687	426	490	703	940	562	540	461	672	569	932	498	531	2334	676	873	740	789	823	887	1068	1064	967	1527	1065	1672	865	654	655	692
YDR261C	546	440	1087	447	420	350	573	359	388	606	662	468	510	444	527	382	860	416	383	1815	596	701	486	617	827	866	991	875	940	1420	836	1379	810	735	682	647
YDR261C-C	0	0	0	0	0	0	0	0	0	0	0	0	0	0	0	0	0	0	0	0	0	0	0	0	0	0	0	0	0	0	0	0	0	0	0	0
YDR261C-D	0	0	0	0	0	0	0	0	0	0	0	0	0	0	0	0	0	0	0	0	0	0	0	0	0	0	0	0	0	0	0	0	0	0	0	0
YDR261W-A	0	0	0	0	0	0	0	0	0	0	0	0	0	0	0	0	0	0	0	0	0	0	0	0	0	0	0	0	0	0	0	0	0	0	0	0
YDR261W-B	0	0	0	0	0	0	0	0	0	0	0	0	0	0	0	0	0	0	0	0	0	0	0	0	0	0	0	0	0	0	0	0	0	0	0	0
YDR262W	580	496	1093	511	521	372	693	414	589	518	671	540	462	401	509	493	1021	491	423	2208	544	928	664	687	434	532	717	531	592	978	558	1151	547	362	386	452
YDR263C	3418	2827	7147	2599	2709	2249	3648	2324	3024	3766	5703	3624	3163	2730	3789	2173	5678	2365	2843	14297	3562	5449	3724	4140	3122	2910	3396	3485	3100	5421	3580	6087	3031	2460	2394	2473
YDR264C	3593	2271	4762	3074	2800	2049	3561	2230	2268	3524	3429	2650	2763	2300	2792	1943	3835	2238	2485	7425	3097	3535	1438	3852	3380	3162	3835	3141	3069	4472	3089	6097	3346	2645	2729	2603
YDR265W	1803	1326	3719	1378	1324	1130	2024	1177	1462	1981	2916	2050	1619	1350	1839	1046	2191	1257	1412	7094	1688	2575	2287	1946	2601	1736	2083	3161	1967	3447	3271	3961	2014	1813	1214	1365
YDR266C	2566	1815	4333	2106	2213	1766	2373	1578	1824	2584	3721	2524	2367	2051	2522	1550	3595	1621	2042	9119	2408	3393	2422	2891	3094	2396	2918	3808	2807	4245	3874	5149	2861	2262	1804	1827
YDR267C	1001	725	1824	880	838	616	910	642	707	967	1082	802	879	760	942	698	1792	894	709	3637	1015	1296	873	1213	943	935	1076	985	1033	1546	1036	1872	1061	690	807	699
YDR268W	780	382	833	606	595	346	766	529	482	660	582	466	558	395	563	336	705	452	490	1244	579	669	344	678	577	635	738	557	663	842	510	1028	613	389	578	457
YDR269C	4	1	10	1	8	1	5	8	3	2	5	3	5	1	1	1	8	0	7	10	6	8	5	6	6	5	5	4	5	9	2	6	5	3	1	7
YDR270W	6972	4919	12038	6081	6263	4729	8305	5451	6427	6531	8432	5992	5594	5169	6473	4193	10260	4796	5033	21501	6253	9084	5063	8104	5274	5525	6509	5144	5811	8798	6011	10724	6010	4202	5099	4787
YDR271C	21	10	43	19	15	21	35	14	18	25	30	9	13	21	7	17	38	15	20	68	20	37	16	25	10	21	40	16	26	29	21	31	14	15	13	20
YDR272W	702	443	1450	610	590	559	1027	675	840	706	931	630	633	529	648	559	1103	486	514	3138	634	1089	1275	694	546	628	786	667	695	1020	870	1140	642	568	510	552
YDR273W	3091	1923	3950	2444	2243	1649	3217	2281	2222	2870	3082	2265	1982	1657	2153	1541	3546	1781	2262	6747	2766	3347	1179	3089	2468	2074	2523	2434	2124	3317	2184	3533	2040	1715	1705	1725
YDR274C	4747	4427	11484	4366	4386	4137	6124	4234	5732	4369	7347	5106	3382	3526	4238	3467	10812	3945	3792	31068	5231	9320	12863	6064	2373	2841	3234	3036	3104	4918	3309	5397	3346	1992	2679	2840
YDR275W	10577	9473	24524	10396	10634	9865	14437	10069	12645	11010	17565	11035	7534	7619	10529	8675	24342	9217	8768	70040	11573	20047	20927	14099	6384	7892	8781	7011	7546	13438	8044	17739	8121	4495	7132	6603
YDR276C	956	710	2054	1111	1071	953	845	517	721	898	1335	909	659	603	934	604	1393	705	738	4086	835	1191	1023	1142	878	687	826	1107	755	1215	1193	1728	839	575	580	546
YDR277C	568	427	997	555	653	456	546	384	385	586	802	552	425	328	462	396	887	418	409	1971	515	652	491	694	694	472	683	786	515	729	708	998	441	412	384	377
YDR278C	51	46	92	29	25	43	54	23	36	55	71	57	40	46	64	39	133	39	34	171	56	59	56	63	40	27	57	48	48	92	62	76	58	44	30	42
YDR279W	2019	1447	3893	1485	1435	1410	2548	1626	2055	2288	3306	2233	1838	1749	2086	1278	3037	1418	1701	8359	2109	3193	2047	2463	3063	2248	2706	3667	2334	3879	3226	3982	2048	2252	1146	1364
YDR280W	114	108	192	106	111	71	100	95	98	137	184	106	117	102	172	61	171	102	89	437	143	168	93	165	124	97	112	162	95	225	132	210	60	113	39	96
YDR281C	478	352	998	401	390	328	518	338	445	465	660	453	367	379	492	422	1007	345	387	2565	452	748	733	607	291	426	542	402	343	921	446	966	448	287	369	369
YDR282C	2426	1683	5542	2318	2135	2060	2809	1865	2540	2608	4230	2619	2205	1851	2614	2024	4353	1817	1957	13114	2459	4496	4608	2970	1788	1835	2124	1918	2010	3457	2109	4251	1976	1158	1525	1608
YDR283C	4858	3312	8787	4147	4182	3676	5196	3364	3984	4723	6186	4295	3681	3366	4137	3235	8031	3567	3539	19615	4648	6907	6954	5492	3398	3741	4418	3446	3945	5850	3308	7946	3854	2435	3430	3170
YDR284C	121	33	63	70	77	50	106	58	71	99	86	47	74	66	64	49	94	69	57	190	93	80	57	103	93	79	102	73	72	105	36	153	44	41	56	62
YDR285W	3299	2496	6069	2896	2898	2435	3695	2529	3021	2957	4303	3181	2562	2511	3079	2188	5591	2281	2261	13358	2988	4957	4014	3794	2197	2592	3036	2169	2519	4086	2491	5173	2722	1817	2225	2094
YDR286C	1187	987	2663	1005	1078	961	1567	1122	1206	1113	1969	1238	858	942	1386	950	1759	698	796	5924	1055	2022	2668	1265	787	873	999	779	885	1408	885	1686	853	442	629	653
YDR287W	1291	975	2537	1185	1145	956	1487	1031	1260	1355	1953	1150	1045	1048	1294	920	2340	873	941	5608	1144	2002	1404	1461	1010	1036	1332	1274	1088	1787	1518	2310	1272	895	917	893
YDR288W	1911	1075	3012	1754	1801	1206	1829	1377	1468	1942	2229	1615	1594	1422	1814	1216	2628	1201	1459	4742	1754	2299	1115	2262	1740	1792	1997	1850	1885	2452	1809	3136	2003	1339	1367	1318
YDR289C	333	212	250	299	222	148	280	229	112	304	205	181	246	176	217	113	215	186	263	235	270	211	41	304	513	329	452	391	409	387	304	548	301	309	301	259
YDR290W	36	26	30	28	22	21	37	16	25	23	27	30	25	22	32	26	26	24	21	37	39	41	9	33	42	37	41	46	46	34	61	57	49	32	40	17
YDR291W	5384	4025	10552	4478	4604	3698	5297	3697	4756	5485	8275	5422	4892	4341	5782	3286	8806	3671	4242	21864	5506	8265	5262	6378	5290	4822	5497	6143	4898	8301	6858	10061	5272	4172	3738	3912
YDR292C	7523	5717	14167	6585	6794	5837	9903	6374	8354	7084	9498	6429	5071	4578	6403	5316	11403	5521	4998	30127	6437	10493	13282	7594	5217	5545	6864	5578	5637	8988	5282	10794	5613	3416	5154	4802
YDR293C	11611	6682	14896	11107	9638	8035	14878	10283	9217	10689	10757	7325	7242	5967	8262	8591	12616	8424	8307	26291	9380	11248	9734	10805	8405	9186	10321	8008	8351	11326	6033	14900	7695	5320	8652	7698
YDR294C	3773	2636	6221	3251	3117	2563	3543	2391	2763	3704	4891	3215	2983	2562	3470	2404	5082	2587	2563	12834	3252	4866	3629	3775	3077	3107	3646	3246	3458	5294	3592	6808	3724	2228	2781	2907
YDR295C	4436	3015	8230	3761	3689	2967	4528	3133	4015	4045	6175	3883	3565	3228	4465	3096	7666	3215	2904	17844	3818	6321	5378	5106	3569	3534	4260	3943	3630	6114	3695	7970	3991	2292	2806	2864
YDR296W	1945	1489	3622	1652	1715	1411	1641	1227	1366	1993	2657	1833	1770	1458	2192	1208	2535	1353	1329	5890	1854	2417	1247	2228	2894	1771	2326	3798	2122	3136	3995	3704	2120	2252	1461	1510
YDR297W	19077	15494	37916	15874	15756	13031	20659	13348	17118	17565	24560	17352	15369	13025	19051	14660	32384	14068	13557	70280	17625	28087	20251	21701	15003	15594	19694	15844	15894	27918	16857	31639	18628	10056	13244	14091
YDR298C	930	441	1363	382	447	429	1269	842	1008	1186	1585	1246	1036	890	1222	452	949	483	790	3920	911	1394	1750	1104	2249	1185	1377	3252	1391	1689	1831	1038	586	1446	238	358
YDR299W	3253	2341	5762	2382	2662	2252	3073	2013	2633	3581	4961	3619	3014	2780	3606	1830	4913	2167	2644	13811	3385	4730	3770	3931	4028	3101	3587	5911	3625	6030	5575	6442	3484	3197	2169	2072
YDR300C	278	110	234	242	162	123	303	208	102	273	198	182	220	189	156	177	192	161	194	385	233	232	139	260	470	304	368	538	328	430	271	499	264	294	220	254
YDR301W	3500	2489	7012	2757	2611	2270	3587	2463	2901	3833	4987	3510	2962	2550	3593	2293	5202	2207	2644	13351	3383	5101	4041	3945	4115	2968	3731	4841	3785	5771	4232	6291	3301	2967	2328	2462
YDR302W	900	727	1333	697	692	524	807	620	686	922	807	1008	757	680	927	589	1344	640	723	2070	887	1210	520	1078	985	833	965	1067	946	1345	1188	1102	880	798	675	767
YDR303C	6051	4967	13500	4756	5019	4269	6537	4649	5677	6303	9840	6112	4957	4614	6439	4686	12046	4655	4357	33346	5715	9971	11562	7446	4765	4495	5319	5286	4564	7192	5359	8928	4602	3559	3592	3645
YDR304C	1424	1131	2569	1267	1184	853	1667	1022	1332	1199	1730	1185	1128	935	1297	1002	2420	999	993	5500	1306	2055	1701	1556	860	1087	1315	874	1085	1722	990	2177	1214	725	1031	1001
YDR305C	1409	1084	2310	1487	1362	1029	1714	1172	1312	1296	1642	1309	1131	869	1238	849	2126	1104	1124	4351	1545	1968	965	1620	1121	1320	1481	942	1175	1681	1156	2528	1357	792	1104	1085
YDR306C	1177	722	1356	1188	1086	612	1282	803	777	1008	755	825	894	627	824	509	1182	756	845	1699	958	954	314	1182	822	944	1208	807	1003	1163	702	1731	954	568	790	795
YDR307W	3201	2447	6363	2601	2555	2158	3471	2159	2962	3066	5167	3500	2702	2452	3243	2120	5472	2297	2327	14542	3058	4974	4717	3647	2916	2567	3088	3691	2959	4827	3372	5957	2984	2415	2225	2342
YDR308C	937	626	1733	724	624	566	792	640	814	975	1299	875	883	643	984	556	1072	646	659	2782	851	1009	989	812	1680	1189	1309	2348	1362	2002	2128	2526	1426	1511	889	848
YDR309C	2200	1691	5639	1724	1803	1864	2518	1661	2533	2304	5061	3138	1690	1618	2780	1583	4130	1378	1578	15287	2090	3988	8140	2348	1743	1605	1910	2611	1861	3774	2651	3910	1798	1440	1367	1501
YDR310C	3186	1393	3243	2638	2412	1642	3152	2082	1923	2898	2355	2094	2210	1559	2342	1511	2571	1878	2139	4852	2403	2632	1124	2722	3573	2831	3672	3947	3023	4056	3212	5100	3242	2430	2148	2305
YDR311W	1904	1094	2859	1610	1590	1160	1780	1067	1443	2027	2425	1930	1615	1379	1737	985	2333	1221	1485	6181	1832	2384	1710	2128	2541	1885	2068	2871	1974	3093	2683	4011	2038	1671	1347	1305
YDR312W	3945	3178	7687	3355	3328	2975	4839	3167	4015	3869	5997	3782	3270	2761	3780	2670	6138	2748	2906	17808	3769	6086	6044	4674	2203	2500	2978	2910	2692	4274	3005	5115	2689	1772	2129	2274
YDR313C	488	262	552	400	414	279	514	335	349	516	381	321	364	269	349	298	422	387	365	973	417	421	181	455	459	484	612	536	499	556	447	691	480	420	385	444
YDR314C	1307	940	2026	1123	1033	782	1487	857	1093	1295	1545	1171	1132	946	1162	776	1887	1022	1061	3865	1312	1632	1021	1573	1138	1299	1461	1120	1356	1786	933	2155	1242	826	1033	1027
YDR315C	2223	1294	3588	1938	1950	1582	2418	1753	1940	1936	2717	1964	2049	1727	2593	1594	4560	1936	1579	8823	2173	3399	2461	2728	1651	1823	2276	1897	2008	3131	2023	3950	2257	1492	1724	1634
YDR316W	333	204	807	332	303	306	440	262	386	326	596	395	348	335	467	346	923	311	255	2326	364	680	1007	463	271	249	390	319	343	587	331	726	326	183	182	239
YDR316W-A	0	0	0	0	0	0	0	0	0	0	0	0	0	0	0	0	0	0	0	0	0	0	0	0	0	0	0	0	0	0	0	0	0	0	0	0
YDR316W-B	306	212	498	248	236	187	275	203	235	311	340	302	248	210	282	199	482	233	224	883	294	445	263	347	302	289	334	370	280	357	266	482	283	195	191	239
YDR317W	1059	850	1988	895	851	713	1162	880	913	1118	1374	1071	958	906	1113	678	1695	706	869	3719	1032	1516	765	1235	1016	1103	1225	1021	1104	1640	1005	1985	1037	800	809	908
YDR318W	1849	1459	3926	1819	1672	1563	2297	1338	1749	2011	2826	1993	1529	1402	2045	1272	3401	1395	1383	8515	1913	2941	2624	2393	1393	1496	1773	1571	1471	2412	1694	3262	1652	889	1310	1297
YDR319C	1167	954	2375	946	970	822	1366	836	1082	1091	1770	1150	785	709	1119	776	1574	701	814	4826	988	1530	1764	1104	910	1059	1203	1212	1052	1818	1298	2212	1107	693	825	871
YDR320C	4031	3133	8683	2980	2996	2516	4232	2752	3195	4474	6320	4219	3701	3199	4240	2350	5478	2451	3124	16089	3752	5702	3497	4716	4823	3407	3924	5573	3690	6391	5363	7146	3720	3439	2295	2489
YDR320C-A	607	508	1520	325	351	336	524	338	520	762	1268	773	549	542	748	395	1010	350	398	3690	637	989	1255	702	716	425	537	1013	494	1115	1047	990	562	502	303	333
YDR320W-B	5	6	20	0	1	0	3	3	7	9	17	13	6	11	4	2	14	2	9	54	6	11	9	8	7	8	7	6	6	12	14	5	6	6	2	2
YDR321W	1808	1428	3787	1674	1581	1299	2051	1481	1465	1801	2684	1663	1621	1474	1688	1374	3175	1505	1430	6236	1649	2709	1670	2221	1558	1657	1858	1710	1639	2805	1754	3521	1990	1314	1387	1418
YDR322C-A	182	99	239	152	141	115	221	104	82	166	153	102	141	107	130	111	226	109	122	309	155	183	53	228	238	189	229	167	192	251	188	343	149	128	120	161
YDR322W	12929	10092	25140	11043	11802	8638	14936	9649	11605	11793	15059	11228	11100	10796	13421	9064	23359	9836	9938	47221	12216	18638	12301	15947	10834	12489	15878	11218	13658	20833	11031	24818	13169	6582	8944	10011
YDR323C	2070	1467	4328	1327	1323	1098	2040	1345	1806	2915	4369	2759	2232	1832	2375	994	2788	1294	1655	10485	2210	3220	2781	2524	3922	2078	2505	6196	2783	4646	5842	4748	2563	3195	1129	1315
YDR324C	1388	814	1553	952	837	548	1518	920	729	1702	1332	1122	1310	909	1057	410	918	822	1087	1763	1243	1191	331	1380	3060	1545	2069	4208	2173	2654	2840	2928	1659	2116	715	876
YDR325W	2762	1701	4811	2151	2102	1847	2788	1958	2371	3079	3727	2870	2373	1999	2732	1761	3957	1891	2079	10313	2708	3918	2892	3317	3209	2614	2963	4448	3127	5035	3954	5454	2809	2473	1963	1922
YDR326C	8005	6222	15964	6831	7093	5494	9258	6499	7276	8378	11658	7457	6810	6064	7985	4921	13023	6101	6689	29556	8063	10821	5584	9536	7644	7240	8502	7898	7845	12152	6975	14366	7487	5151	6607	5984
YDR327W	533	396	1217	546	543	496	641	494	531	504	836	470	425	337	476	349	1067	414	434	2542	460	895	639	662	358	411	493	341	449	647	424	935	437	308	376	370
YDR328C	1303	810	1967	1198	1141	868	1363	951	995	1076	1305	917	947	787	996	667	1701	896	923	3017	1174	1557	461	1408	935	1024	1145	742	1021	1411	873	2021	1099	707	1073	982
YDR329C	3115	2261	5576	2953	2799	2551	4016	2562	3061	2839	3950	2443	2291	2019	2708	2034	4352	2313	2239	11117	2746	4035	2874	3157	1940	2362	2662	1677	2480	3221	1810	5081	2470	1280	2362	2210
YDR330W	2450	1870	5531	1932	2267	2009	2947	1943	2661	2708	4466	2646	2191	1989	2663	1731	4186	1640	1758	11558	2471	4105	4307	2746	2420	2074	2423	2746	2193	3739	2668	4385	2130	1552	1586	1715
YDR331W	999	538	1314	868	732	661	971	578	615	822	1012	719	789	667	813	528	1056	644	716	2136	847	1026	398	861	1008	893	1232	968	925	1294	1071	1796	1035	710	769	673
YDR332W	2930	2129	5842	2322	2237	2028	3292	2114	2544	3217	4598	2919	2520	2237	2902	2014	4497	2160	2317	12909	2848	4474	3545	3382	2844	2715	3106	3183	3115	5075	3506	5580	3042	2077	2248	2126
YDR333C	1755	938	2153	1577	1325	884	1851	1373	1068	1859	1688	1455	1234	1133	1277	993	1654	1331	1441	3734	1505	1759	972	1900	1919	1639	1964	2341	2067	2419	1820	3243	1726	1499	1368	1187
YDR334W	5793	2644	7546	5200	5137	3913	5892	4127	4077	5597	6552	4528	4209	3636	4825	3585	7930	4199	4408	18946	5112	7021	5072	6086	4961	4753	5681	5841	5205	7698	4680	10509	5414	3217	4620	4202
YDR335W	7122	5497	13558	6033	6078	5117	8180	5555	6771	7410	10422	7109	6085	5403	7254	4984	11623	5066	5295	30299	6679	10553	10214	7963	6166	6067	7076	6997	6449	10836	6787	12163	6778	4555	5291	5096
YDR336W	2838	2202	5345	2480	2680	1987	3119	2129	2825	2684	3641	2654	2523	2228	2894	2033	5330	2239	1998	10145	2679	4067	2666	3408	2258	2470	2927	2560	2545	3968	2491	5247	2706	1622	2109	2053
YDR337W	894	723	1664	955	1020	752	1080	675	880	955	1141	963	875	648	939	613	1514	725	793	3340	903	1336	746	1123	708	757	894	891	898	1349	962	1754	924	597	727	797
YDR338C	2787	2031	6110	2228	2362	1858	2800	1871	2383	3362	5810	3396	2543	2487	3103	1562	5055	1795	1990	15921	2660	4377	4886	3126	3605	2630	2924	4991	2846	4645	4784	6227	2709	3036	1804	1721
YDR339C	1218	1057	3396	993	1030	1026	1208	853	1359	1510	2710	1879	1166	1132	1631	948	2263	800	1137	9338	1330	2498	3978	1491	1132	1040	1176	1639	1118	2043	1924	2176	1093	997	775	761
YDR340W	1548	1173	2691	1140	1128	1024	1318	989	1247	1668	2031	1583	1261	1184	1602	850	2045	856	1136	5481	1514	2250	981	1662	1577	1053	1426	1979	1269	2008	2036	2237	1327	1347	1018	926
YDR341C	7832	7069	18971	4069	7777	7077	7648	5131	6829	7525	10810	7759	3970	6719	8487	6348	15236	5441	6305	25846	8430	7319	14645	10208	6499	7032	5048	7779	8299	8797	5407	10523	4971	5067	5727	6382
YDR342C	341	223	331	292	307	173	420	228	222	231	239	219	191	204	204	184	402	233	253	707	333	322	174	261	1081	1091	1365	1177	1027	1425	875	1470	789	923	886	904
YDR343C	334	213	600	317	276	258	357	205	271	288	359	272	278	252	292	212	540	319	277	1240	342	472	307	424	301	305	318	337	359	519	256	662	345	220	298	245
YDR344C	775	659	1403	662	659	644	610	457	533	841	1044	876	1313	1323	1617	471	946	505	597	2113	797	919	544	989	379	264	378	876	329	366	1154	623	290	657	215	211
YDR345C	849	541	1551	677	650	506	750	488	527	795	1090	799	1118	866	1102	467	1005	500	611	2522	707	1073	753	884	523	512	562	740	425	668	878	947	442	649	413	388
YDR346C	5811	4525	11369	4855	4806	3718	6342	4449	5568	5586	8184	5294	4954	4261	5624	4264	9039	4413	4073	21636	5370	8506	6497	6762	5264	5333	6147	6110	5471	8799	5934	10282	5554	3965	4065	4255
YDR347W	2511	1575	4223	1940	2059	1749	2370	1557	1899	2517	3503	2318	1942	1662	2457	1517	3239	1662	1709	8651	1973	3185	2870	2255	2793	2424	2696	3351	2398	3717	3700	5368	2772	2014	1931	2049
YDR348C	2857	2195	5849	2402	2291	2131	2890	1835	2399	3143	4647	3043	2394	2039	3027	1805	3835	2013	2267	11519	2698	4190	4026	3013	2934	2573	2929	3513	2697	4707	3821	5844	2960	2168	2109	2153
YDR349C	1828	1259	2919	1548	1362	1123	1692	1179	1267	1880	1913	1522	1512	1230	1682	1026	2339	1169	1290	5151	1627	2262	1232	1942	1919	1704	1922	1952	1634	2578	2001	2982	1714	1293	1324	1396
YDR350C	1580	942	1813	1606	1260	904	1813	1008	908	1549	1301	1132	1202	863	1113	720	1234	985	1214	2084	1389	1316	301	1555	2040	1691	1914	1954	1791	1973	1349	2752	1684	1269	1232	1164
YDR351W	3832	2803	7215	3285	3239	2904	3988	2723	3227	4049	5556	3910	3138	2852	3708	2328	5680	2522	3078	14919	3970	5669	3755	4507	3859	3372	3976	4530	3951	5948	4732	7481	3776	2944	2723	2597
YDR352W	7291	5847	13901	5827	5685	4435	6748	4598	5742	7241	10420	7131	6516	5454	7680	4635	10351	4738	5015	26935	6787	9772	7784	7931	7731	6398	7576	8824	6971	10567	9161	12536	6621	6158	4990	5238
YDR353W	4579	3940	9010	3203	3098	2416	4089	2690	3282	5432	7898	5160	3214	2785	3869	2119	5337	2346	4224	20453	5305	6676	4557	5447	4660	3033	3344	5031	3207	5125	4254	5334	2842	2758	1953	2029
YDR354C-A	0	0	0	0	0	0	0	0	0	0	0	0	0	0	0	0	0	0	0	0	0	0	0	0	0	0	0	0	0	0	0	0	0	0	0	0
YDR354W	504	96	371	477	386	314	441	272	245	461	386	324	415	278	407	291	451	363	468	1176	403	434	408	537	610	638	683	693	693	625	416	768	575	448	437	379
YDR355C	32	9	31	28	15	20	8	17	17	26	24	21	33	14	18	13	38	18	17	85	26	32	26	34	32	27	38	53	33	20	21	29	41	22	25	20
YDR356W	4687	2746	7873	4052	3891	3239	5391	3286	4164	4573	6326	4408	3629	3182	4479	3566	8439	3707	3906	20693	4595	7649	4830	5847	3638	4083	4850	3839	4028	6862	4007	8238	4188	2596	3306	3267
YDR357C	955	606	1388	1034	1036	753	1284	883	903	735	710	606	623	605	817	616	1187	721	737	1860	845	1089	352	1069	310	697	867	105	478	597	254	1075	694	293	809	756
YDR358W	4880	3851	11292	4647	4631	4217	6134	3930	5347	4863	7631	5114	3282	2991	4791	3800	8032	3700	3773	24033	4814	7644	9764	5584	2570	3357	4187	2984	3600	6191	3373	7656	3712	2060	3342	3379
YDR359C	4262	2956	6825	3749	3414	3100	4718	2825	3046	4745	5377	3843	3109	2696	3905	2986	4988	2916	3290	13425	4028	4834	3552	4821	4035	3448	4182	5102	3659	5935	4459	7413	3833	3095	2857	2805
YDR360W	2	3	0	0	3	5	1	3	2	7	2	0	5	2	0	4	1	0	3	7	2	4	7	4	3	10	7	3	0	2	3	5	3	2	6	0
YDR361C	1202	1075	2717	1052	1123	949	1442	982	1254	1231	2220	1364	1162	1013	1397	873	2229	913	985	6245	1310	2258	1751	1454	1132	1163	1244	1310	1095	1972	1341	2506	1320	766	871	968
YDR362C	1821	1045	2279	1464	1384	937	1775	1197	1254	1783	1787	1275	1478	1116	1332	930	1714	1074	1294	3245	1407	1726	623	1853	1860	1621	1845	1909	1607	2022	1832	2949	1607	1416	1181	1319
YDR363W	1104	628	1723	824	853	776	985	707	1028	954	1325	984	814	768	955	673	1423	649	646	3612	927	1519	1317	1022	859	739	876	1078	825	1172	1077	1491	794	603	693	603
YDR363W-A	378	267	729	309	351	277	402	279	411	441	519	373	409	295	334	224	521	311	291	1145	407	460	230	450	471	398	464	612	467	586	560	799	392	325	290	309
YDR364C	8648	3284	10877	6891	5909	5046	9659	5118	6762	8911	11202	8119	6471	5253	6908	5414	10129	4417	6848	29347	7078	11966	9622	8147	10879	9998	11932	12429	11821	17462	14386	24948	12914	8197	8396	8271
YDR365C	2955	841	2190	2504	1947	1194	3089	1759	1525	2841	2007	1691	1875	1410	1776	1280	2089	1572	2164	3778	2040	2434	729	2422	4680	4115	4856	4490	4482	5811	4130	8250	4781	3270	3441	3318
YDR365W-A	0	0	0	0	0	0	0	0	0	0	0	0	0	0	0	0	0	0	0	0	0	0	0	0	0	0	0	0	0	0	0	0	0	0	0	0
YDR365W-B	1837	1557	4266	1638	1595	1279	2024	1330	1842	1964	2618	2049	1640	1481	1973	1439	3306	1451	1323	8222	1846	2939	2436	2180	1396	1463	1574	1545	1498	2539	1926	2862	1763	1082	1178	1272
YDR366C	1337	996	2315	1082	1034	804	1476	977	1054	1247	1354	1062	1023	860	1111	791	1778	979	963	2947	1148	1431	616	1521	789	1023	1185	831	970	1536	765	1870	1100	608	898	944
YDR367W	3136	2752	6698	2640	2657	2257	3715	2374	3268	3019	4740	2841	2540	2306	3173	2577	5927	2404	2302	15048	3060	5033	4966	3738	1850	2119	2572	1724	2241	3709	1838	4296	2159	1086	1608	1736
YDR368W	851	548	1514	683	550	579	977	581	692	816	1158	770	780	615	844	551	1450	644	706	3180	941	1307	921	1018	683	701	800	684	776	1202	706	1289	664	492	590	535
YDR369C	1657	1118	3032	1275	1223	949	1654	1221	1410	1894	2331	1537	1448	1257	1503	819	2296	1222	1333	6646	1621	2171	1567	1897	1812	1756	1868	2060	1814	2758	1879	2964	1637	1322	1031	1203
YDR370C	964	625	1255	902	740	526	873	591	606	824	881	692	770	594	834	552	1105	720	741	1787	877	1081	223	1080	889	834	1162	895	831	1233	864	1540	936	551	711	736
YDR371C-A	0	0	0	0	0	0	0	0	0	0	0	0	0	0	0	0	0	0	0	0	0	0	0	0	0	0	0	0	0	0	0	0	0	0	0	0
YDR371W	5013	3533	8150	3790	3883	2919	4284	3176	3716	4953	6214	4722	4178	3596	4642	3037	7806	3715	3869	18184	4790	6908	5134	5616	4024	3671	4494	4452	3964	6056	4482	6463	3816	3162	2641	2859
YDR372C	2377	1812	4561	1983	1922	1587	2742	1754	2005	2462	3414	2318	1970	1780	2267	1545	3960	1603	1697	9925	2444	3628	2385	2670	1793	1627	1863	1835	1773	2994	2007	3514	1950	1148	1255	1403
YDR373W	5	5	25	15	20	0	3	6	3	20	5	7	13	9	12	4	24	10	18	28	10	16	10	8	3	3	6	7	8	5	1	6	14	2	7	3
YDR374C	2456	2161	5861	2061	2074	1851	2801	1999	2448	2574	4151	2665	2141	1872	2770	1849	4639	2054	1796	12590	2464	4199	4084	3079	1805	1816	2079	1840	1883	3438	2037	3897	1887	1341	1363	1530
YDR374W-A	810	638	1452	541	687	503	717	628	598	696	922	580	588	540	708	493	1093	660	436	2408	588	815	501	948	556	613	663	589	626	1003	587	1216	574	444	530	461
YDR375C	1686	1216	2798	1355	1324	1041	1601	1149	1361	1630	2055	1274	1347	1326	1531	1098	2740	1234	1144	5120	1559	2141	1241	1832	1544	1489	1864	1563	1606	2557	1594	3054	1807	1104	1291	1298
YDR376W	21939	18785	43579	18107	18878	15791	24389	16291	20890	20239	25299	20442	17830	17282	23221	16001	43674	17459	17263	87891	22191	35436	18357	27275	16101	18421	21135	17574	18250	30710	19027	33314	20145	11695	15080	15331
YDR377W	157	72	147	123	129	78	187	122	79	197	130	136	106	103	127	100	133	96	118	294	121	133	85	179	199	167	197	159	187	215	139	283	124	162	122	130
YDR378C	306	115	246	232	198	116	287	176	137	286	201	135	188	172	211	178	259	206	198	445	208	268	87	271	324	285	377	318	247	364	242	427	249	267	264	217
YDR379C-A	418	357	651	301	334	221	303	238	266	425	497	364	300	247	394	189	435	251	362	1064	384	592	222	483	192	157	152	147	150	188	170	204	153	98	113	133
YDR379W	5032	3458	9153	4158	4284	3627	5680	3743	4667	4925	6715	4591	3803	3455	4730	3248	7841	3513	3601	19979	4632	7579	6173	5878	3513	3621	4450	3411	3756	5706	3135	6877	3789	2362	2943	3197
YDR380W	9905	7328	17485	8949	9018	6581	10079	6811	7814	9725	13211	8782	7926	7170	9190	4972	12810	6393	7785	27088	9861	12341	7564	11735	8102	7547	8614	8649	7574	11131	9268	15810	8749	6348	7264	6898
YDR381C-A	15190	13343	36716	11066	11651	11044	15718	10379	14925	17741	27965	20394	13750	12648	18211	10531	24407	9790	11567	71158	15386	24537	23355	17908	16689	13007	15666	20648	14827	25307	24601	22988	14919	14928	9870	10730
YDR381W	4291	3423	10435	3741	4260	3561	4527	3103	4297	4238	7090	4316	3833	3474	4518	2957	8135	3090	3167	20609	4367	6741	6475	5470	3549	3614	4168	4327	3769	6610	5113	7949	4330	3349	3228	3182
YDR382W	3046	2570	6081	3577	3780	3249	4048	2444	3277	2416	2870	2743	1934	1805	2790	2235	3923	1844	2290	12512	2711	4508	5927	3391	2235	2857	3364	1968	3138	4512	3596	6181	3542	1763	2895	2792
YDR383C	32948	24676	57057	41196	39153	33566	37539	24108	29311	24915	31519	24354	19369	16154	24919	19654	37753	19490	22442	105666	29007	42431	33923	32734	23493	29417	34936	21262	30944	44297	37198	72757	41247	16012	32866	30562
YDR384C	7089	4882	10316	5868	5541	5079	6887	4694	4637	7312	7260	6029	5486	4705	6293	4041	6772	3947	5275	14213	6121	6756	3370	7494	8284	6191	7459	9387	6584	9616	8797	11357	7176	6283	5363	5321
YDR385W	66058	54030	145046	55389	54591	51646	67038	46142	58185	79190	120118	77333	60113	51576	74331	49602	88434	40633	52617	257308	69526	97572	92721	75556	75693	55278	70346	95143	61980	107641	101285	123704	68016	57730	50224	50125
YDR386W	2021	1565	3990	1731	1733	1416	2155	1560	1863	1901	3152	1955	1714	1531	1973	1420	3301	1438	1473	8636	1880	3260	2706	2255	1452	1531	1764	1530	1605	2672	1833	3057	1659	1113	1256	1315
YDR387C	6555	5578	12594	5693	6140	4467	8405	5917	6816	6287	8489	5798	4753	4234	6146	4517	8407	4350	4478	20446	5862	8253	6015	7179	4303	4902	5706	4125	4996	7202	4794	9660	5277	2732	4261	4275
YDR388W	2468	1902	4801	2175	2183	1827	2872	1991	2393	2408	3406	2374	1664	1406	2300	1504	3106	1688	1680	9768	1993	3068	3776	2233	1989	2020	2237	2088	2016	3204	1989	4085	2081	1219	1399	1475
YDR389W	3405	2668	7465	3095	3239	2717	3860	2370	3267	3746	5809	3728	2791	2542	3607	2116	5254	2480	2642	16694	3545	5367	5127	4084	3083	3023	3288	3860	3123	5637	3925	6492	3398	2369	2573	2493
YDR390C	2092	1462	3427	1828	1788	1370	2213	1446	1766	2081	2338	1586	1636	1385	1760	1129	2648	1579	1441	6032	1708	2525	1606	2104	1728	1812	2195	1815	1753	2662	1965	3744	2060	1243	1701	1622
YDR391C	1786	1220	2928	1430	1445	1041	1923	1220	1467	1629	2106	1516	1507	1255	1635	1094	2414	1193	1244	5022	1625	2201	1132	1978	1410	1305	1701	1543	1549	2213	1668	2790	1540	1259	1179	1198
YDR392W	1576	1084	2688	1387	1374	1178	1455	1086	1174	1528	1898	1279	1382	1152	1515	1088	2682	1222	1181	4844	1433	2089	1359	1811	1647	1433	1667	1559	1643	2496	1552	3371	1764	901	1245	1191
YDR393W	10620	8167	21730	9195	9623	8097	11452	8177	9513	10670	16497	10898	8351	7509	10266	7202	15158	7362	7452	41655	10179	15829	11598	12103	7050	7516	8806	7375	7896	12648	8235	17144	8530	4835	6851	6505
YDR394W	1455	989	2028	1145	1129	717	1415	934	852	1659	1481	1298	1248	876	1251	746	1236	939	1114	3266	1233	1481	1159	1543	2107	1404	1659	2670	1595	2090	2258	2425	1649	1659	976	936
YDR395W	6381	5155	13565	4870	5558	4609	7064	4549	6142	7191	11751	7699	5747	5409	7256	4079	9785	3988	5000	30811	6516	9681	8897	7997	7511	5281	6157	10501	6250	10281	10215	11600	5944	5698	3875	3847
YDR396W	77	51	107	50	53	23	123	64	85	106	99	68	74	57	64	30	43	46	47	171	61	78	29	70	252	113	123	363	131	164	212	160	76	114	20	32
YDR397C	103	68	151	72	63	60	143	96	137	148	161	140	122	103	148	49	83	71	132	314	115	128	51	117	463	158	202	600	204	324	390	268	127	207	54	71
YDR398W	11571	9207	25012	6758	7299	6021	11895	7986	9966	13373	21146	13052	12145	10635	13788	6593	18794	8034	9496	59915	11833	17704	14973	13832	19023	11862	13703	23101	13698	23099	19278	20374	10169	13436	5299	6481
YDR399W	861	812	1831	763	685	645	1013	617	713	981	1318	962	865	791	1115	654	1466	594	701	3535	924	1421	1047	1058	1033	927	1122	1392	1064	1720	1254	1676	1030	859	630	763
YDR400W	350	213	447	370	276	167	355	232	250	307	322	214	219	219	270	212	461	231	283	716	245	345	245	331	522	431	546	343	418	567	367	644	429	351	369	392
YDR401W	0	0	2	0	0	0	0	2	0	2	2	0	0	4	2	2	2	0	0	1	1	0	1	0	0	1	0	0	0	1	0	2	0	1	1	0
YDR402C	206	158	352	123	136	109	249	137	174	199	262	131	138	113	175	140	317	148	136	823	137	309	330	212	235	270	337	238	282	495	292	521	281	168	209	185
YDR403W	2744	2313	6080	2600	2625	2142	2983	2120	2622	3004	4527	2977	2431	2083	2956	2147	5005	2017	2230	13762	2739	4519	4470	3300	2990	2594	3088	3556	2891	4823	4203	5748	3165	2262	2374	2372
YDR404C	3704	3004	8975	3381	3487	3091	4239	2707	3817	3435	6505	3641	2611	2206	3810	2974	6492	2811	2325	20202	3172	6029	8312	3808	2415	2659	3001	2553	2638	4440	2919	6014	3153	1768	2312	2587
YDR405W	490	365	980	406	428	388	595	380	372	426	700	455	356	338	503	419	804	382	374	2162	497	676	589	557	365	300	368	343	318	428	354	629	295	228	267	331
YDR406W	4768	3532	8265	4206	3984	3526	5358	3702	4218	4750	6130	4325	3415	2977	4146	3347	6755	3257	3444	16206	4153	6135	5808	4832	3268	3314	4077	3439	3412	5555	3196	6314	3413	2241	2946	3029
YDR406W-A	114	97	277	96	89	68	117	91	109	140	172	138	106	73	141	72	176	89	113	431	103	146	103	142	134	117	140	165	150	195	159	230	111	141	101	87
YDR407C	5261	4054	10818	3974	4015	3359	6001	3977	5121	5833	8145	5253	4787	4161	5795	3513	8172	3704	4197	21351	4913	7429	5529	6167	5755	4993	6136	6432	5038	8144	6421	9493	4770	4490	3766	4134
YDR408C	629	310	666	641	421	376	669	424	332	649	443	371	365	333	380	323	471	408	462	870	497	521	219	543	773	587	717	703	649	898	510	1165	661	495	472	434
YDR409W	2953	2399	6711	2610	2530	2237	3431	2142	2804	3146	4952	3063	2418	2207	3081	2058	4786	2106	2379	14854	2655	4809	5003	3217	2881	2698	3162	3364	2910	5369	3243	5893	2996	2047	2084	2258
YDR410C	2089	1697	4324	1798	1867	1460	2134	1449	2003	1997	2928	1937	1482	1340	2109	1369	3267	1634	1360	8381	1937	2999	2378	2305	1339	1639	1947	1364	1635	2792	1404	3548	1821	768	1517	1579
YDR411C	2113	1484	4501	1679	1690	1597	2174	1443	2035	2771	4447	2880	2368	2302	3095	1356	3090	1407	1854	11574	2281	3664	3853	2651	3315	1893	2286	4661	2651	3791	4759	4122	2152	2994	1183	1277
YDR412W	167	154	375	135	103	76	158	106	136	163	268	180	168	133	197	122	275	120	117	610	208	275	131	209	213	162	222	195	158	262	154	281	176	126	106	131
YDR413C	3	7	11	8	4	7	8	5	10	3	18	0	7	4	4	3	12	6	1	49	3	13	20	0	0	10	2	4	2	6	6	17	4	0	6	5
YDR414C	1686	1131	3289	1336	1331	1082	1664	1152	1338	1706	2447	1574	1429	1334	1692	1163	2738	1186	1100	7073	1700	2361	1975	1814	1671	1632	1868	1840	1696	2804	2064	3445	1814	1180	1283	1234
YDR415C	546	224	560	469	363	205	477	257	282	563	402	326	403	355	397	187	403	322	414	656	414	364	106	469	724	608	656	823	642	862	693	1007	675	508	399	382
YDR416W	25474	22749	65057	18596	19488	17569	27691	17836	23807	33380	56263	35472	24118	22304	32277	18076	43292	16773	20374	133733	26466	43029	40927	32105	31168	23189	29051	41284	27132	47054	42942	52754	25939	25977	17378	18926
YDR417C	4	0	6	2	7	1	0	0	3	3	10	6	7	6	5	4	6	5	2	11	6	3	4	6	4	7	4	6	5	10	4	1	3	2	3	6
YDR418W	199	86	151	127	91	77	165	92	113	148	132	113	139	104	94	77	126	100	117	236	150	98	30	170	201	144	154	180	149	180	137	220	142	123	113	98
YDR419W	947	745	2035	733	812	741	1068	825	924	1138	1430	1023	921	774	885	722	1509	715	844	3711	932	1436	1097	1165	968	921	946	1314	1105	1669	1118	1575	868	741	673	655
YDR420W	3892	2475	6323	3662	3268	2936	3915	2578	3035	4267	5195	3792	2848	2326	3262	2697	4736	2699	2994	13548	3372	4562	5268	3800	3397	2743	3313	4995	3362	5311	4298	6656	3283	2360	2561	2454
YDR421W	3175	2461	6748	2800	2762	2514	3545	2467	3186	3247	5127	3168	2574	2358	3349	2426	5312	2302	2353	14844	3095	4998	5033	3381	2462	2644	2805	3063	2719	4800	3376	5569	2775	1893	2269	2331
YDR422C	3321	2256	6113	3174	2987	2437	3785	2368	2776	3274	4375	3064	2445	2045	3134	2261	4430	2268	2238	12297	2915	4240	3807	3358	2670	2630	3189	2926	2957	4345	3221	6328	3195	1879	2591	2391
YDR423C	2140	1673	5068	1926	1980	1747	2548	1684	2138	2323	3453	2107	1849	1784	2281	1498	4117	1627	1561	10475	2147	3627	2704	2739	1706	1889	2143	1767	1975	2964	1769	4343	1885	1075	1325	1300
YDR424C	618	481	1059	684	669	429	583	380	530	562	625	477	477	350	504	351	844	447	426	2080	459	844	533	565	388	452	520	348	428	587	442	958	576	317	455	529
YDR425W	5211	3692	8285	4834	4788	3511	5052	3349	3911	5168	5518	4386	4079	3248	4452	3007	7559	4097	3822	14803	4741	6514	3595	5727	3900	4173	4851	3965	4244	6136	4019	8326	4670	3031	4017	3429
YDR426C	434	385	1581	322	411	432	576	353	470	480	1372	564	274	343	519	440	1316	340	333	5102	446	1070	2399	539	283	296	389	398	348	957	434	1183	339	222	259	275
YDR427W	3148	2806	7392	2591	2618	2573	3467	2307	3059	3817	6648	4060	3029	2846	3863	2326	5931	2205	2410	17922	3334	5427	5910	3772	3315	2741	2962	4262	3009	5252	4569	5782	2874	2656	2041	2097
YDR428C	6382	5065	12439	5449	5457	4486	6625	4398	5515	7530	10588	7621	6370	5983	7706	3901	9715	4282	5151	25577	6417	9486	7037	7835	7486	5766	6957	9763	6992	9812	9997	11209	6121	6807	4301	4554
YDR429C	2326	1838	5313	2044	1999	1843	2779	1797	2498	2438	3904	2266	2022	1701	2663	1961	4469	1998	1708	9894	2239	3871	2963	2789	1826	1943	2424	1998	1872	3754	1982	3950	2061	1366	1761	1683
YDR430C	10712	7392	17066	8836	8031	6130	10333	6750	7298	11248	13355	9682	8520	6806	9213	5862	11131	6271	7353	27398	8846	11114	6422	9759	12468	8757	10693	14405	9165	13725	14102	16694	9702	9282	7533	7717
YDR431W	1727	1337	3387	1192	1366	1084	1727	1197	1521	1868	2406	2149	1636	1342	2081	1115	1890	841	1075	6011	1436	2138	2458	1685	1852	1317	1666	2392	1648	2114	2920	2270	1432	1601	1108	1026
YDR432W	1279	1110	2452	940	1143	769	1346	832	1151	1587	1849	1745	1033	1014	1630	788	1451	685	834	4724	1171	1827	2417	1345	1317	945	1117	1846	1056	1697	2278	1606	1043	1133	743	784
YDR433W	34	21	51	39	38	35	49	15	25	33	32	23	37	19	18	18	38	14	29	50	51	37	9	42	38	26	24	44	27	47	29	57	40	35	41	31
YDR434W	2799	2401	6095	2637	2553	2205	3078	2191	2654	2777	4014	2845	2281	2060	2920	2150	5180	2040	2085	13087	2794	4633	4164	3563	1702	2074	2401	1914	1989	3421	2458	4408	2305	1516	1813	1861
YDR435C	963	745	1475	1044	995	720	1204	715	785	886	998	647	676	461	717	635	1065	710	591	2174	759	959	494	938	649	774	900	576	656	867	688	1629	781	469	810	836
YDR436W	2216	1779	4447	2081	2136	1741	2833	1726	2112	2189	3008	2013	1636	1480	2296	1591	3260	1630	1703	8496	2126	3174	3109	2319	1712	1933	2207	1687	1938	3113	1981	3787	2080	1226	1785	1726
YDR437W	720	577	1239	609	659	499	709	441	660	711	930	721	589	484	645	464	1050	474	528	2541	739	1012	661	798	670	614	752	809	700	1175	863	1366	765	500	586	553
YDR438W	1100	919	2596	982	957	920	1178	719	997	1160	1997	1210	930	942	1142	864	1815	803	901	5871	1056	1904	2070	1243	1078	922	1158	1238	1116	1929	1414	2275	1234	882	896	731
YDR439W	504	379	928	408	304	239	499	298	365	524	576	472	445	336	472	278	657	296	366	1577	428	623	405	479	548	404	583	657	458	860	498	963	501	332	260	338
YDR440W	3953	3435	7580	3218	3281	2819	4126	2756	3645	4245	5770	4315	3449	3063	4302	2658	5415	2651	3014	15255	3871	5934	5668	4488	4161	3085	3838	5220	3680	5984	5207	5909	3397	2731	2212	2606
YDR441C	1023	643	1724	839	812	669	1043	587	851	842	1422	1017	648	517	928	722	1305	603	699	3570	848	1309	1199	885	740	649	753	818	801	1269	713	1429	736	479	531	667
YDR442W	8	8	19	13	11	11	9	12	8	7	17	11	11	5	12	15	21	6	9	44	9	10	16	10	10	16	13	11	10	25	13	28	10	9	9	14
YDR443C	2110	1059	2310	1793	1504	1173	2076	1405	1256	2030	1637	1360	1526	1118	1523	1205	1984	1314	1523	3934	1484	1823	894	1796	2079	1725	2220	2224	1916	2529	1816	3507	1754	1426	1557	1548
YDR444W	1094	860	2562	780	923	844	1096	595	926	1111	1833	1195	966	765	1255	729	1596	745	701	5749	966	1663	1805	1123	931	888	1153	1164	962	1987	1357	2192	1107	756	726	750
YDR445C	1	5	7	0	5	0	1	1	1	4	6	3	1	3	2	1	0	1	1	2	0	2	2	1	0	0	0	3	2	2	0	3	0	1	0	1
YDR446W	8408	6736	19406	6036	6422	5224	10053	6122	7497	11250	15514	10372	8706	7899	9602	5090	14608	5541	6810	37618	8758	13069	6669	10936	11724	8900	10737	14905	9607	17332	13881	17244	8821	10066	6297	6229
YDR447C	430	261	628	278	340	201	460	297	330	388	386	343	375	278	393	223	404	261	322	771	336	399	202	407	721	456	504	668	502	550	437	686	414	433	248	298
YDR448W	1274	947	2394	722	784	550	1481	1040	1176	1520	2046	1440	1271	996	1290	579	1391	739	1075	4402	1224	1655	1044	1439	2681	1465	1694	4004	1829	2826	2702	2255	1141	1729	490	582
YDR449C	6548	5232	14316	4424	4836	3912	6471	4579	5672	7885	12753	8002	6076	5955	7269	4382	12867	4785	5170	34557	6654	10795	9255	8217	7923	6153	7314	9978	6876	11241	10096	13305	6208	6367	4743	4606
YDR450W	1123	842	2213	604	623	541	1271	842	1064	1122	1518	1069	810	688	970	711	1577	785	782	3818	1120	1576	1014	1274	1334	1445	1758	1408	1676	2509	1179	2372	1246	1045	755	944
YDR451C	3441	1922	3602	3035	2553	1775	3453	2547	2297	2957	2320	2366	2673	2084	2464	1846	2948	2136	2580	4775	2821	2959	944	3503	2991	2866	3676	2814	3185	3571	2383	4441	3034	1714	2419	2396
YDR452W	9976	9179	25002	8688	9552	8446	13829	9543	13473	10162	19842	11916	7477	7250	10689	7795	21207	8181	7444	63259	10520	18424	27806	12555	4920	5325	5999	5654	5419	9478	5916	10791	5349	3146	4642	4463
YDR453C	5006	4335	12166	3771	3671	3461	5011	3400	4765	5281	9519	5788	4489	4025	5811	3802	9888	3689	3822	28914	4990	8494	9891	5859	5100	4034	4815	6305	4232	7852	7602	8916	4318	4507	3080	3391
YDR454C	1540	1066	2028	1232	1140	931	1631	967	1179	1389	1325	1152	1103	929	1202	821	1597	920	1043	3051	1398	1535	680	1639	1139	1214	1427	1126	1204	1635	1135	2063	1273	664	1016	945
YDR455C	284	212	495	244	211	186	313	181	279	295	433	227	200	155	285	222	389	181	227	984	284	427	247	266	193	185	236	217	206	353	234	464	214	151	206	201
YDR456W	1097	897	2947	895	873	936	1289	837	1251	1288	2269	1252	878	766	1225	1036	2186	924	859	7106	1038	2182	3509	1231	836	844	991	1045	878	1681	1037	1909	851	542	644	658
YDR457W	9684	5873	14957	8578	8133	7422	10328	7422	7461	10207	12064	8794	7397	6512	8575	7719	13784	8151	8567	35589	9689	12792	12939	11184	8722	7513	9358	10437	8232	11948	9270	16330	8300	6245	7546	6570
YDR458C	2531	1671	4067	2100	1888	1641	2506	1703	1909	2664	3231	2416	2109	1630	2402	1361	2963	1582	1829	8352	2385	3155	2614	2628	2726	2411	2740	3166	2454	3847	2811	4455	2546	2136	1850	1943
YDR459C	2178	1544	4462	2257	2166	1788	2188	1636	2089	2396	3673	2266	1887	1766	2399	1417	3657	1576	1645	9981	2130	3423	3444	2503	1909	1836	2383	2340	2118	3449	2731	5013	2533	1636	1776	1812
YDR460W	7503	6340	19261	6245	6533	5882	9983	6276	7571	9025	14573	8206	6870	6172	9169	7531	18426	6518	5459	52634	6478	14854	19247	9189	6538	7399	7710	8346	6989	14077	8345	18720	7055	4899	5001	5033
YDR461C-A	1370	809	1694	1066	934	668	1445	1001	915	1417	1301	1010	990	735	950	663	1277	692	886	2645	1090	1282	583	1343	1450	1184	1222	1583	1242	1668	1396	2167	992	1057	853	899
YDR461W	692	711	2213	647	761	719	849	554	789	777	1581	887	622	551	897	693	1832	641	574	5761	686	1579	2402	901	456	576	657	595	593	1159	674	1622	715	320	517	578
YDR462W	2198	1366	3125	1710	1810	1239	2331	1605	1640	2135	2386	1889	1607	1314	1558	1110	2244	1196	1440	5441	1707	2108	1276	1851	2379	1735	2288	2378	1871	2640	2495	3123	1928	1556	1348	1513
YDR463W	2789	1788	5581	2212	2490	2056	3492	1972	2770	3152	4358	3363	2229	1793	2835	1708	4038	1792	2001	13108	2485	4000	4570	2846	3173	2213	2829	4210	2543	4191	3639	4487	2442	2390	1803	1738
YDR464C-A	0	0	0	0	0	0	0	0	0	0	0	0	0	0	0	0	0	0	0	0	0	0	0	0	0	0	0	0	0	0	0	0	0	0	0	0
YDR464W	7014	3812	11029	5612	5423	4872	7898	4844	6129	8172	10665	7973	6106	5346	6969	3937	7766	4083	5513	24470	6304	8622	8299	7089	9690	5773	6966	13581	6825	10291	13566	11865	6384	7724	4363	4236
YDR465C	906	382	774	800	696	553	1005	671	582	792	682	549	577	384	558	436	759	504	616	1508	657	654	312	757	1262	905	1077	1184	749	932	725	1328	692	630	632	549
YDR466W	4885	3240	8929	4430	4469	3446	5684	3757	4540	5163	6888	5089	4028	3345	4519	2891	6952	3484	3612	18518	4492	6926	5413	5435	5095	4302	5219	5878	4610	7253	5249	8933	4852	3741	3772	3718
YDR467C	174	173	361	122	147	80	190	125	136	154	279	196	152	158	185	96	236	128	138	730	152	250	100	201	231	179	202	242	219	310	213	288	167	135	97	99
YDR468C	1512	1358	3637	1189	1324	1172	1734	1124	1556	1593	2949	1794	1227	1222	1721	1203	3105	1226	1185	9104	1439	2710	3154	1788	1478	1327	1554	1607	1405	2463	1627	2904	1447	952	965	1020
YDR469W	1214	866	1662	1068	1048	672	1210	884	941	1003	1061	935	742	722	808	714	1270	814	819	2273	942	1209	567	1184	859	1003	1239	759	1085	1411	744	1797	1038	477	819	893
YDR470C	12675	10148	27395	9891	10015	8812	13255	8948	11088	17113	26126	18059	11652	10595	13438	7017	20183	8457	9796	60041	12741	18902	17704	14972	19696	13621	16527	24199	15196	25727	24412	29200	15113	15792	10291	10780
YDR471W	841	698	1684	547	592	545	780	498	666	958	1343	873	662	669	816	525	1161	574	624	3187	818	1238	778	817	772	682	698	1148	769	1311	971	1517	752	602	450	524
YDR472W	1810	936	2976	1553	1586	1402	1945	1262	1626	1943	2310	1772	1547	1467	1768	1205	2862	1273	1489	6619	1728	2597	2023	2138	1580	1560	1885	2059	1760	2499	2143	3220	1750	1371	1431	1322
YDR473C	426	222	600	337	339	201	433	281	350	462	437	385	364	280	321	224	543	343	321	1128	446	500	256	461	514	428	526	570	468	602	451	785	398	366	300	340
YDR475C	4704	3856	10408	4408	4080	3675	5321	3709	4723	4695	7330	4893	3681	3130	4592	3272	6824	3203	3298	20649	4274	6486	7914	4921	3868	4135	4579	3918	3700	6440	4251	8293	4454	2573	3744	3599
YDR476C	1028	661	1240	849	807	580	1119	722	685	801	816	616	600	433	682	538	1012	708	669	1967	775	915	529	871	790	866	1023	736	746	1167	622	1577	918	481	730	703
YDR477W	4491	3589	9303	3902	4192	3623	5280	3403	4462	4312	5986	3969	3383	2919	4107	3053	7163	2951	3209	18345	4150	6881	6019	4888	3151	3399	4063	3855	3622	6346	4201	7363	3921	2469	3079	3157
YDR478W	966	810	1956	947	991	829	1145	736	816	868	1237	918	775	594	842	733	1539	711	768	3626	1055	1454	953	1110	631	711	956	718	855	1398	789	1841	953	507	866	769
YDR479C	1701	1371	3360	1570	1514	1278	1703	1180	1387	1815	2342	1640	1415	1250	1652	961	2607	1259	1222	6414	1636	2294	1758	2028	1295	1501	1818	1410	1493	2148	1593	3256	1688	989	1269	1271
YDR480W	3569	2920	7293	3432	3448	3039	4022	2729	3443	3662	5430	3495	2889	2393	3703	2361	5381	2537	2883	14303	3427	5061	4299	3912	2894	2835	3293	3014	2945	4681	3741	6176	3418	2090	2844	2675
YDR481C	5188	3627	8658	4336	4054	3242	5475	3519	4005	5220	6285	4601	4596	3709	5221	2963	6303	3397	3752	15276	4724	5975	3894	5739	6069	4251	4984	7001	4494	6384	6735	8203	4391	4764	3629	3817
YDR482C	3610	3140	7483	2850	3000	2489	4039	2827	3432	3948	5816	3783	3179	2912	4117	2841	5920	2848	2766	16728	3666	5630	5617	4212	3902	3090	3277	4881	2880	5047	5106	5672	3136	3285	2318	2424
YDR483W	1629	1184	2895	1176	1219	1103	1787	1043	1342	1477	2028	1650	1227	1193	1553	1046	2269	1070	1009	6090	1398	2191	2538	1803	1398	1306	1574	1838	1387	2334	1757	2406	1449	1322	1045	980
YDR484W	2477	1485	4886	2098	2255	1765	2687	1782	2330	2548	3797	2562	1988	1765	2378	1661	3913	1681	1837	10923	2338	3912	3317	2791	2220	2103	2583	2816	2148	3963	2862	4638	2321	1656	1779	1783
YDR485C	5869	4216	12034	4996	4838	4523	6866	4520	5547	6301	9754	6152	5228	4292	6300	4130	10103	4410	4512	29639	5697	9383	10441	6834	4907	4726	5455	5622	4879	8032	6128	9968	5017	3629	4006	3640
YDR486C	3441	2885	6922	2701	2701	2583	3637	2423	2958	3698	5129	3286	2795	2611	3306	2093	4460	2194	2637	13917	3505	4979	4183	4159	3280	2667	3433	3924	3146	4839	4103	5802	2886	2258	2189	2260
YDR487C	455	256	505	332	322	258	517	337	369	439	453	338	323	249	262	298	394	250	287	799	407	427	191	467	643	379	437	755	458	614	509	687	467	350	284	335
YDR488C	1434	1204	3677	1359	1301	1175	1789	1134	1520	1529	2736	1663	1195	1140	1642	1088	2426	1106	1212	7398	1445	2279	3120	1586	1979	1456	1801	2812	1589	2789	2184	2935	1516	1313	1168	1263
YDR489W	1556	1225	3068	1418	1345	1112	1836	1176	1553	1381	2047	1382	1194	1014	1434	1028	2275	1054	1047	5667	1401	1968	1628	1574	1227	1341	1746	1191	1388	2127	1169	2361	1327	794	1139	1137
YDR490C	5225	3576	8181	4580	4067	3282	5501	3252	3804	5703	6858	4593	3460	2831	3876	2702	5091	2910	3829	14886	4454	6090	3641	5148	6681	5243	6311	7692	5631	8465	7792	11882	6492	4395	4653	4827
YDR491C	502	328	932	419	346	270	443	327	362	554	744	489	357	254	410	256	540	262	348	1892	486	746	713	531	669	470	617	762	516	840	891	1151	596	400	382	389
YDR492W	2635	1700	4218	2452	2255	1730	3088	1946	2159	2233	2984	2115	2038	1985	2452	1773	4426	2039	1832	8049	2288	3219	1930	3074	1880	2177	2662	1921	2396	3516	1934	4483	2381	1192	1884	1888
YDR493W	2461	1687	5586	2035	2232	1796	2832	1771	2434	2181	3850	2126	2069	1607	2329	2002	5996	2152	1772	13014	2249	4280	3815	2887	1730	2153	2475	2049	2022	4273	2166	4975	2481	1283	1926	1780
YDR494W	963	622	1787	730	780	678	1018	650	928	947	1275	973	930	770	1030	803	1720	754	811	4159	848	1501	1277	1230	777	781	914	928	882	1523	1079	1485	854	710	666	647
YDR495C	2857	1747	4781	1971	1901	1567	2582	1830	2142	3278	4579	3113	2524	2086	2808	1365	3289	1584	2118	10998	2532	3770	3598	3111	4808	2620	3081	7329	3317	5425	6365	5632	3003	3880	1421	1746
YDR496C	26266	19578	45854	18129	17291	14517	20162	13085	15412	27902	36639	26703	21006	17532	23558	13926	25962	14030	21724	85163	26682	33305	22634	28878	26489	17896	22168	31968	23722	37118	37095	42603	24275	21383	14804	15801
YDR497C	10892	7444	15689	8140	7316	5627	8401	5242	5636	10794	11366	8840	8299	6596	8639	4641	9355	5658	8719	23960	10189	10621	5262	11062	11812	8601	10134	13155	10743	15405	13437	19039	10638	8638	6744	7288
YDR498C	367	113	309	266	180	115	305	211	167	295	262	212	239	190	200	117	256	190	230	451	296	265	79	295	414	379	432	406	430	426	261	498	270	268	219	261
YDR499W	17045	14950	46895	10704	12232	11399	19526	12901	17468	21615	41781	25313	16409	17423	23760	13357	34600	11548	13090	134932	16653	32668	52973	22297	17839	14462	16863	24733	16565	28992	26873	32390	13435	13863	8381	9801
YDR500C	305	254	564	256	245	195	303	203	264	299	369	265	241	228	318	171	431	178	211	1022	240	402	362	291	322	214	345	351	299	457	389	625	354	229	219	233
YDR501W	39906	33171	79693	25481	25901	22831	35613	23284	29939	47644	67199	45964	34255	28955	41748	20754	46282	23123	29200	147424	39758	52768	44622	43418	45005	31019	36370	63330	39830	66058	63530	64187	36946	37609	20985	22703
YDR502C	1158	986	2537	1071	973	784	1288	805	983	1251	1589	1146	1045	891	1229	834	2064	829	928	4714	1201	1739	1326	1393	1077	1029	1297	1038	1191	1934	1021	2192	1227	688	859	871
YDR503C	2477	2002	3832	2449	2376	1931	2949	1960	2471	2172	2093	1986	1798	1655	2210	1577	3756	1959	1872	7343	2349	3233	2012	2721	1763	1917	2277	1611	1873	2270	1529	2758	1839	1241	1891	1967
YDR504C	895	544	932	820	749	499	898	577	467	659	527	432	630	428	474	455	799	589	620	1238	761	654	193	835	648	717	836	569	664	756	437	1118	668	475	672	628
YDR505C	2934	1637	3706	2876	2636	1867	3026	2199	1821	2830	2724	1960	2006	1629	2154	1691	2907	2119	1952	6427	2518	2928	1870	2848	2485	2418	2883	2001	2277	2730	1834	4001	2365	1571	2324	2132
YDR506C	2094	1262	4013	1698	1853	1626	1981	1373	1947	2517	3610	2367	1855	1655	2477	1552	3576	1448	1771	10853	2237	3522	4741	2266	2378	2061	2404	2801	2481	4118	3104	4584	2268	1801	1664	1853
YDR507C	4322	1901	4829	3490	2985	2249	3789	2551	2359	4444	3772	3355	3678	2666	3500	2259	3557	2355	3154	8194	3292	3653	2346	3700	9824	5683	7090	13193	6675	8465	11820	9807	6079	7125	4688	4648
YDR508C	2308	1764	4291	1919	1827	1510	2617	1851	2013	2519	3161	2232	2116	1699	2333	1463	2938	1439	1699	8558	2077	2977	2274	2455	7230	3257	4160	10204	3443	5431	8329	6310	3530	5321	2375	2557
YDR509W	18	19	56	19	21	26	27	15	29	28	30	29	16	27	24	24	59	30	16	161	24	54	88	30	16	18	16	19	25	35	20	46	13	7	10	30
YDR510C-A	2967	2579	5854	2839	3211	2623	4820	3119	3742	2770	4030	2501	1968	1797	2764	2326	6313	2378	2025	14603	2564	4764	4667	3496	1245	1824	2156	1229	1934	2937	1279	4556	2190	715	1924	1646
YDR510W	1068	942	2218	1005	1118	813	1654	1114	1174	1075	1652	1102	883	945	1169	814	1995	741	795	5053	1086	1678	1371	1453	741	949	1032	855	929	1493	767	2034	913	441	763	682
YDR511W	3551	3022	9021	3449	3695	3179	5124	3580	4751	3068	5818	3414	2373	2410	3104	2952	8859	2868	2562	23246	3288	6518	9024	4015	1751	2156	2559	1613	2241	4108	2011	5043	2718	1000	2281	2035
YDR512C	493	339	882	320	295	259	518	337	377	517	743	555	573	468	470	264	635	325	400	1860	419	677	412	549	690	451	569	888	613	924	899	874	584	469	280	297
YDR513W	320	198	436	197	190	133	277	185	207	295	339	254	262	221	227	105	263	197	260	724	272	309	127	288	542	325	430	521	353	559	490	519	268	293	163	131
YDR514C	1915	1119	2367	1428	1390	884	1472	1150	1074	1838	1760	1453	1565	1346	1399	911	2248	1443	1307	3256	1588	1906	609	1904	2215	1631	2082	2134	1680	2635	1815	3086	1796	1436	1271	1292
YDR515W	4655	4065	10980	4811	4827	4230	6151	4377	5408	3631	5936	3610	3429	3282	4452	4562	9874	3987	3210	19654	4481	7779	6996	5643	2552	4280	4924	2379	4047	7164	2862	9136	5029	1862	4416	4039
YDR516C	4626	3418	8700	4398	4286	3379	5092	3470	4209	4067	5332	3752	3434	3204	4708	3256	6598	3156	3302	14606	4278	5805	3944	4838	3254	3795	4727	3465	4036	6350	4211	8317	4278	2477	3867	3511
YDR517W	835	654	1496	619	643	496	726	492	585	724	911	686	756	572	753	539	1139	596	604	2536	735	990	621	797	632	587	683	762	529	1051	678	1175	655	454	455	482
YDR518W	4334	3653	8374	3299	3545	3027	4584	3094	3778	4217	5846	4087	3526	3665	4682	2708	7073	3076	3167	17941	4395	5986	5023	5372	3487	3413	4201	3864	3521	5740	3809	6709	3740	2493	2737	2822
YDR519W	384	279	666	262	287	219	419	274	406	411	464	348	356	260	353	239	602	287	335	1236	380	528	283	407	418	377	434	406	397	614	405	677	337	262	212	241
YDR520C	551	286	686	434	406	253	548	376	371	563	530	399	414	348	438	212	457	304	392	962	455	475	191	512	682	619	730	689	592	781	540	970	589	485	346	368
YDR521W	9	5	12	1	1	2	3	7	4	2	3	4	2	6	4	1	14	1	1	26	5	8	3	0	3	0	2	9	12	18	4	21	5	10	6	2
YDR522C	181	148	343	116	108	118	200	152	166	171	199	142	116	119	178	128	333	133	118	587	135	209	168	156	168	159	256	154	170	347	261	252	207	128	148	145
YDR523C	1797	1514	3695	1601	1631	1371	1942	1326	1731	1938	2656	1790	1542	1373	1910	1284	3263	1424	1460	7825	1811	3002	2371	2237	1650	1662	1947	1725	1686	2614	1682	3149	1780	1297	1337	1402
YDR524C	65429	59215	157322	50443	50347	43712	63863	42527	57155	74353	114879	75773	54816	50338	69364	42439	107239	49070	56481	348203	75309	105185	95079	84622	62958	50606	55826	78435	56144	85456	75966	93946	50323	55434	33148	37667
YDR524C-A	2	2	2	0	0	1	0	1	4	0	5	3	4	1	0	0	3	3	0	8	2	0	0	0	10	1	1	6	0	4	2	4	2	0	0	0
YDR524C-B	511	543	997	472	513	507	679	401	662	423	553	560	442	325	435	367	713	372	438	2106	570	731	775	723	334	278	394	334	359	460	344	444	363	156	208	352
YDR524W-C	2069	1678	3286	1811	2196	2021	2772	1780	2238	1986	1870	1922	1377	1305	1725	1526	2466	1408	1606	6267	2072	2360	2168	2746	1358	1129	1551	1245	1446	1536	1097	1857	1346	639	971	1408
YDR525W	422	241	647	268	333	170	653	406	494	548	624	530	440	350	433	168	357	247	346	1090	425	482	266	523	1152	516	561	1384	625	784	831	591	393	622	167	183
YDR525W-A	577	475	1354	404	401	360	915	639	970	756	1335	946	621	552	724	401	832	363	528	3505	745	1061	987	713	1740	674	877	2369	828	1416	1611	1212	541	830	206	326
YDR526C	38	21	91	24	22	15	39	33	51	39	118	52	20	23	44	34	54	25	27	327	26	97	127	47	74	50	49	118	55	123	70	82	29	32	15	12
YDR527W	80	47	174	46	65	41	93	79	106	111	142	96	64	65	91	46	138	63	85	464	69	129	157	130	130	95	117	129	110	194	129	149	92	71	55	66
YDR528W	25757	21418	53029	23940	24296	19761	31348	20998	24732	24758	34930	23493	19519	18636	24654	19271	52285	22781	20282	122659	25300	39873	33426	31849	20317	23168	27250	21273	23715	39582	22142	48851	25080	14817	21231	20180
YDR529C	933	692	1931	772	748	608	899	665	802	885	1430	902	715	762	1007	578	1296	673	635	3445	798	1321	849	930	943	839	897	1147	855	1346	1150	2100	884	586	650	714
YDR530C	3891	3132	7403	3188	3054	2331	3824	2524	3047	4263	5234	3962	3611	2963	3676	1989	5783	2521	3461	13818	4119	5779	2363	4801	3216	2642	2943	3649	2895	4428	3343	5221	2585	2334	1782	1892
YDR531W	1079	575	1771	1056	936	729	1233	811	911	1226	1335	1036	953	896	1010	707	1643	890	824	3627	973	1577	804	1316	1169	1101	1346	1303	1203	1715	1289	1966	1173	1037	932	996
YDR532C	2736	2538	6414	2413	2665	1986	3479	2324	3085	2792	5464	3047	2112	2315	2870	2072	5655	2062	2040	15948	2719	4659	5600	3192	1195	1205	1299	1231	1183	2058	1366	2441	1195	888	984	944
YDR533C	353	363	961	401	443	402	339	228	270	431	645	423	311	250	398	360	706	253	287	1925	394	691	778	382	235	325	427	279	289	534	375	754	418	293	333	416
YDR534C	1682	1117	2166	1737	1589	1107	1136	773	736	1527	1452	1226	1090	868	1193	1211	2064	1147	1178	4408	1342	1900	1301	1511	1239	1176	1453	935	1145	1782	1697	2648	1623	1377	1557	1459
YDR535C	11364	7770	15491	10855	9680	6851	6749	4924	4446	10077	10112	7571	8114	6588	8338	8935	16323	8312	7643	23993	9321	11804	5201	10384	6578	8613	9852	3867	7368	9484	6748	13258	7788	8111	10511	9511
YDR536W	3626	3113	6867	3403	3545	2950	3324	2220	2560	3746	4756	3426	2986	2545	3689	3603	7095	2702	2678	14828	3369	5996	5704	4174	2409	2821	2999	2504	2825	4649	3108	5743	2827	2144	2757	2600
YDR537C	22	23	50	21	23	13	25	23	18	34	27	21	28	14	33	21	36	16	25	81	19	33	6	30	39	36	46	37	21	64	53	62	29	30	24	28
YDR538W	171	145	311	106	127	134	184	99	150	196	198	170	101	102	188	110	223	134	98	601	127	213	223	200	159	168	236	190	137	310	236	359	198	145	145	145
YDR539W	604	461	1145	492	498	345	644	409	501	577	689	537	478	475	640	490	1122	444	534	1913	586	837	498	760	448	503	564	556	478	771	544	986	509	325	452	499
YDR540C	42	41	57	27	46	17	60	20	30	21	37	41	27	30	36	28	58	29	30	149	44	83	32	45	16	44	45	30	46	34	24	65	38	22	38	40
YDR541C	333	253	654	215	307	207	317	269	300	365	537	282	278	216	270	212	694	210	251	1481	272	568	438	289	191	208	252	226	160	341	240	442	234	180	172	147
YDR542W	9	6	10	4	5	6	15	1	10	17	20	11	3	4	8	4	13	5	9	39	5	17	11	8	13	6	8	21	8	14	13	14	1	7	4	5
YDR543C	0	0	0	0	0	0	0	0	0	0	0	0	0	0	0	0	0	0	0	0	0	0	0	0	0	0	0	0	0	0	0	0	0	0	0	0
YDR544C	0	0	0	0	0	0	0	0	0	0	0	0	0	0	0	0	0	0	0	0	0	0	0	0	0	0	0	0	0	0	0	0	0	0	0	0
YDR545C-A	0	0	0	0	0	0	0	0	0	0	0	0	0	0	0	0	0	0	0	0	0	0	0	0	0	0	0	0	0	0	0	0	0	0	0	0
YDR545W	0	0	0	0	0	0	0	0	0	0	0	0	0	0	0	0	0	0	0	0	0	0	0	0	0	0	0	0	0	0	0	0	0	0	0	0
YEL001C	133	114	204	113	89	105	131	92	106	88	127	109	83	73	99	50	206	96	99	532	124	191	116	134	82	95	98	54	69	103	69	123	65	53	49	51
YEL002C	976	900	1746	785	898	706	1129	852	803	1080	1198	946	880	819	1216	677	1377	719	848	3137	1008	1338	729	1241	851	767	930	872	785	1193	930	1294	728	591	595	673
YEL003W	4140	3593	10459	3032	3354	3023	4381	3011	3849	4191	7330	4319	3746	3524	4747	3344	8160	3067	3101	23173	4076	7278	7344	5101	3008	2967	3450	3914	3314	5712	4364	6586	3214	2586	2412	2559
YEL004W	5131	4031	9667	4179	4142	3608	5279	3509	4409	4952	6663	4697	4095	3540	4981	3526	7299	3450	3723	16714	4826	7201	4545	6196	3903	3781	4589	4252	3932	6498	4783	7890	4563	3085	3415	3388
YEL005C	4052	3171	8544	3106	3203	3007	4180	2679	3971	4004	6056	4303	3493	3337	4649	3023	7632	3017	3150	19417	3995	6999	7055	4969	3322	3101	3558	3954	3234	6146	4130	6168	3332	2830	2562	2505
YEL006W	1220	977	1979	1199	1089	794	1394	991	1027	1125	1330	969	903	878	1030	772	1504	902	875	3144	1041	1505	793	1285	983	1166	1416	962	1021	1620	963	1778	1157	625	885	966
YEL007W	3171	2553	6331	2588	2352	2066	3328	2132	2590	3370	5004	3114	2530	2346	3264	1953	5013	2345	2391	12853	2984	4772	3667	3798	3328	2780	3448	3611	3011	4677	3815	5921	3152	2469	2352	2332
YEL008C-A	0	0	0	0	0	0	0	0	0	0	0	0	0	0	0	0	0	0	0	0	0	0	0	0	0	0	0	0	0	0	0	0	0	0	0	0
YEL008W	1034	701	1672	837	765	781	1010	655	792	989	1210	767	625	493	750	660	1220	737	714	3144	742	1137	915	911	586	742	682	675	700	1105	619	1452	760	367	578	471
YEL009C	1337	856	1700	1127	1016	769	1318	828	837	1275	1140	959	929	571	946	799	1315	938	948	2913	1082	1315	800	1278	943	979	1060	1060	972	1327	983	1886	1078	621	789	771
YEL009C-A	8065	7587	18568	6589	6859	6594	9064	6147	8628	8069	12035	9542	6121	5359	8042	6469	13344	5399	6390	41785	8275	13692	16365	10076	5569	5632	6443	6450	5563	10667	7141	9835	6075	3992	4527	4790
YEL010W	20	12	31	19	29	14	37	13	21	38	26	30	21	11	25	17	53	33	23	81	26	36	31	29	22	15	25	10	17	46	19	31	19	13	22	17
YEL011W	455	388	991	485	486	440	613	432	593	347	458	422	347	286	389	455	1017	414	267	2195	421	734	889	529	232	282	412	228	257	490	239	561	305	196	371	317
YEL012W	6282	4649	9980	7910	7980	6221	9445	6750	7113	4006	4729	3756	3456	3184	4752	4868	9694	4620	3865	16609	4956	7605	4489	6087	912	3161	3867	436	2007	2582	1412	5342	3194	1132	6208	4813
YEL013W	4190	3329	8571	4526	5120	4442	5589	3783	4842	3563	5535	3531	3239	3294	4199	3390	9316	3280	3065	22589	4108	7162	6759	4931	1813	2883	3542	1454	2652	4718	2185	7082	3377	1313	3009	2700
YEL014C	787	685	1345	775	681	628	953	676	962	745	888	739	582	598	801	610	1314	578	596	2492	862	1132	1000	980	545	629	765	600	662	1104	676	952	728	488	530	656
YEL015W	3854	2577	4666	3487	3308	2376	3874	2654	2748	3380	2889	2561	2571	2314	2772	1983	3619	2408	2779	6659	3298	3531	1581	3914	3476	3204	3902	3137	3217	4528	2639	5561	3484	2043	3113	2952
YEL016C	4541	3123	8827	3800	3826	3032	4638	3038	3867	4519	7108	4747	3570	3216	4604	2696	6248	2863	3323	19214	4276	6669	6054	4890	4582	4268	4881	5714	4444	7044	5892	8779	4674	3459	3312	3333
YEL017C-A	381	301	655	298	276	243	341	250	290	363	505	359	297	280	339	234	544	314	271	1465	347	548	373	471	325	330	395	340	300	461	443	575	298	258	273	266
YEL017W	1166	685	1771	890	766	719	1053	725	763	1097	1267	958	947	706	1007	554	1450	822	769	3409	947	1321	862	1143	1274	1011	1196	1260	1134	1721	1091	2085	1039	907	823	800
YEL018C-A	2	5	7	4	1	1	2	3	5	3	8	2	1	4	4	1	2	1	6	6	6	5	3	0	3	1	4	1	9	4	1	4	8	5	1	2
YEL018W	873	771	2038	721	769	719	984	615	863	919	1482	881	500	505	872	664	1394	651	591	4726	855	1428	2074	1001	654	784	886	657	641	1236	739	1646	793	372	649	651
YEL019C	6268	4946	10103	5029	5073	4051	6157	4395	5387	6482	8031	6394	4963	4565	5636	2986	7842	3771	4686	18456	6027	7799	4600	6890	5271	4649	5239	5581	4858	6512	5961	7383	4472	4097	3466	3774
YEL020C	2994	2282	5760	2352	2337	2086	3337	2036	2835	3255	4629	3469	2562	2350	3181	1847	4572	1865	2294	11883	2745	4287	3889	3412	3070	2675	2928	3816	2891	4299	3583	5027	2540	2194	1718	1964
YEL020C-B	125	106	224	124	118	87	150	104	95	97	172	120	119	101	118	67	133	70	106	365	120	166	82	153	141	96	123	164	140	203	212	199	137	101	45	60
YEL020W-A	182	158	319	137	167	109	223	146	117	216	259	177	141	135	193	104	228	99	190	501	158	216	121	213	280	186	219	274	192	268	313	312	193	223	131	153
YEL021W	1797	1689	3943	1379	1544	1360	1875	1325	1822	1969	3093	2162	1518	1359	1978	1144	3020	1344	1291	8804	1908	2918	2631	2216	1936	1484	1729	2535	1597	2639	2835	3088	1514	1510	1071	1180
YEL022W	9900	7621	21598	8092	8434	6976	10865	7090	8713	10767	16438	10399	9199	8097	11474	6812	17852	7472	7807	48140	10043	16311	13890	12163	10335	8577	10233	12706	9900	17528	12791	20279	9816	7844	6691	7019
YEL023C	737	320	577	550	472	298	606	358	313	654	424	424	567	464	438	328	550	512	557	959	558	483	250	722	996	727	721	954	795	804	679	1122	662	634	497	447
YEL024W	386	236	443	295	254	223	419	223	298	357	381	271	321	260	324	220	392	313	295	784	367	338	122	385	369	317	391	369	334	575	349	653	394	273	251	271
YEL025C	32769	24872	55802	30305	29048	23919	37222	24956	29404	29168	34674	26265	24031	21290	28126	21431	53799	26415	23725	97592	30287	42613	25030	37710	25124	30642	38764	24639	31264	50355	25467	61155	36882	17196	27743	28294
YEL026W	459	258	437	376	380	237	455	350	277	403	314	281	357	282	343	252	536	334	336	747	444	421	145	416	454	376	540	356	429	545	296	664	388	327	365	369
YEL027W	941	689	1720	818	805	613	1064	628	782	1038	1263	907	830	637	964	657	1562	683	703	3653	1002	1431	999	1153	814	869	1171	819	831	1299	840	1599	755	599	744	794
YEL028W	14154	12248	29930	11379	11494	10477	14913	10744	13434	15176	22575	15588	12163	10514	16015	10507	24589	10113	10755	62972	14287	21854	20170	16133	12385	10509	12684	14959	10465	17503	16010	19720	11751	9696	8239	8760
YEL029C	354	258	872	273	283	231	340	239	349	300	548	341	263	255	357	249	743	232	315	1936	315	603	645	432	305	269	326	334	270	494	386	622	325	250	199	235
YEL030C-A	61	53	118	30	52	53	81	36	72	51	80	60	43	43	66	45	96	45	40	278	48	83	73	69	41	36	53	56	31	80	44	76	42	44	40	41
YEL030W	1518	1152	2443	1084	1073	906	1516	992	1111	1596	2056	1543	1296	1076	1581	785	2172	966	1217	5172	1539	1882	1028	1854	1875	1335	1448	2302	1558	2255	1772	2350	1211	1112	756	829
YEL031W	9928	7805	19452	7293	7378	6559	9895	6211	7520	10847	15409	10071	7996	6717	10021	6161	12170	6049	6917	33884	9037	12945	11004	10151	8469	6989	8216	9955	7742	13294	9268	14302	7167	5973	5184	5816
YEL032C-A	0	0	0	0	0	0	0	0	0	0	0	0	0	0	0	0	0	0	0	0	0	0	0	0	0	0	0	0	0	0	0	0	0	0	0	0
YEL032W	5804	3888	8011	4535	4081	3516	5555	3524	3429	6422	6339	4859	4311	3549	4756	3668	5499	3586	4258	11692	4910	5642	3251	5709	6886	4657	5942	8149	5624	7925	5845	8721	4951	4138	3843	3652
YEL033W	570	356	752	436	351	317	525	373	392	602	672	503	395	381	504	357	488	300	421	1135	476	495	311	538	748	541	653	1000	612	935	822	972	643	526	423	346
YEL034C-A	4	2	5	3	0	1	2	2	1	1	2	5	0	1	3	0	0	0	4	9	0	1	0	7	5	6	1	9	3	8	0	4	1	3	2	4
YEL034W	0	0	0	0	0	0	0	0	0	0	0	0	0	0	0	0	0	0	0	0	0	0	0	0	0	0	0	0	0	0	0	0	0	0	0	0
YEL035C	702	469	851	583	548	558	705	439	389	854	741	590	502	402	558	452	601	385	573	1243	623	567	288	684	1183	734	868	1497	919	1148	987	1558	836	660	572	652
YEL036C	159721	138313	354504	134532	141588	131636	179650	127447	158562	168706	272600	172259	115280	110361	149397	108829	288521	126857	127385	868008	166416	256003	288113	191690	120267	123783	143227	143043	133696	223710	153448	266916	137575	90924	107946	104651
YEL037C	3800	2758	6645	3060	2765	2508	3981	2645	2966	4480	5914	4172	3268	2454	3708	2072	4481	2509	2792	12897	3478	4986	3148	4159	5073	3463	4156	6522	4224	6401	5037	7560	3870	3230	2391	2533
YEL038W	3488	2637	7446	2939	2757	2234	3659	2542	2866	4058	6436	4107	3058	2703	3885	2433	4852	2057	2932	15363	3185	5248	5046	3960	3897	3032	3366	5045	3378	5424	4621	6239	3133	2631	2077	2170
YEL039C	4560	3541	8613	3836	3786	2923	4846	3362	4155	4806	6642	4947	3784	3111	4499	2854	5365	2771	3302	15558	4102	5647	4586	4568	4166	3447	4476	4558	3542	5580	4893	7045	3749	3044	2758	3043
YEL040W	4860	4217	11645	3770	3934	3721	5492	3843	5296	5379	9251	6313	4116	3815	5450	3259	7859	3228	3319	22068	4383	8050	9034	5425	4935	3688	4484	6346	4036	6882	6315	7878	3978	3661	2622	2786
YEL041W	3607	2511	6283	1777	1629	1468	5191	3450	3955	4293	5435	3643	2916	2252	3411	1715	3428	2180	3045	12788	3578	4374	3119	3676	8220	5152	6264	10610	6826	11607	5828	7197	3930	3962	1407	2204
YEL042W	8771	6550	14089	6587	6579	4849	9634	6736	7225	7272	8143	5506	6172	5652	7170	5675	12015	6213	6481	21900	7931	9628	4849	9393	4440	7136	7979	3444	6463	9108	2974	9144	5411	2734	6013	5606
YEL043W	9414	7620	20044	7738	7580	6156	10150	6549	8007	11140	15290	10450	8123	6638	9812	6060	11766	5680	6895	35005	8096	12128	11705	9455	13284	8501	10219	16015	9044	15530	16116	17404	9532	10189	6884	7267
YEL044W	1185	785	2183	1040	930	862	1353	869	956	1279	1711	1230	919	775	1077	733	1407	772	789	3911	1074	1502	1094	1151	1366	1061	1368	1706	1185	1894	1659	2264	1371	857	861	988
YEL045C	428	267	547	336	309	297	450	272	243	423	400	304	300	199	327	250	389	219	269	660	388	396	114	347	565	338	497	706	355	548	476	727	489	337	341	323
YEL046C	4870	3829	8832	4113	4260	3302	5259	3424	4382	5046	6617	4625	3671	3481	4941	3000	6913	3088	3604	16526	4558	6100	4235	5567	4409	4078	4838	4837	4383	6636	4797	8252	4330	2877	3334	3379
YEL047C	10756	8725	17829	9330	9212	7460	11190	6942	8392	12757	14568	11072	7138	6016	8497	5025	10301	5787	8245	30513	10070	11854	7881	11003	12216	7004	8238	14377	8079	11411	14031	15691	8649	6717	5661	5566
YEL048C	1905	1904	4851	1542	1741	1648	2093	1428	2315	2268	4368	2743	1336	1338	1988	1208	3195	1087	1535	13279	1942	3544	5470	2242	1654	1199	1309	2283	1358	2462	2800	2855	1406	1125	797	833
YEL049W	730	633	1451	728	611	566	750	468	642	755	1085	728	481	401	707	558	1158	553	558	2881	607	1033	753	726	621	668	765	790	660	1154	910	1202	739	505	458	521
YEL050C	83	115	257	71	140	84	117	107	114	120	194	139	68	79	114	105	286	76	63	715	113	227	243	163	51	101	78	66	61	111	62	152	53	30	47	34
YEL050W-A	3	0	0	1	6	3	0	4	5	3	3	3	4	6	1	0	4	2	2	3	3	9	2	4	2	4	9	10	15	8	4	4	5	4	1	3
YEL051W	1642	1048	2694	1595	1407	1058	1487	1086	1221	1419	1551	1220	1414	1158	1467	1019	2451	1237	1182	4215	1433	2039	926	1978	1465	1531	1714	1310	1479	2163	1380	2781	1511	1058	1239	1226
YEL052W	6414	5566	15077	5400	5619	4657	7170	4946	6038	6226	10611	6348	5574	5340	7260	5291	13366	5048	4931	34368	6242	11528	10892	8057	4844	5152	5990	6005	5236	9692	6470	10833	5570	4240	4210	4489
YEL053C	5040	4150	11061	4438	4551	3930	5775	3907	5052	4816	7428	4639	4193	3818	5180	4001	8404	3986	3605	20908	4864	7671	7536	5887	4005	4471	5256	4231	4538	8023	4904	9647	5354	2805	4019	4036
YEL053W-A	62	38	58	46	33	37	62	37	32	47	34	32	47	26	63	14	41	25	45	42	41	35	14	40	54	37	51	66	42	57	75	77	49	45	36	39
YEL054C	146	110	239	139	116	74	120	69	72	136	199	116	135	78	144	102	160	107	106	326	128	153	92	156	228	144	184	248	135	251	234	340	193	137	138	126
YEL055C	18380	15400	40736	13684	14241	12473	20101	12953	17131	25506	39172	25951	17100	15405	21400	11842	26423	11799	14972	86173	18934	28713	28928	22143	28471	19469	24002	37618	22908	38201	40261	42889	23089	24652	15033	16179
YEL056W	1898	1087	2439	1475	1288	1061	1709	1069	1229	2081	2058	1755	1762	1324	1689	1096	1712	1017	1517	4273	1596	1996	1144	1847	2340	1558	1926	3242	1802	2595	3156	3264	1934	2153	1384	1299
YEL057C	1535	1119	2700	1530	1353	1112	1537	979	1132	1625	1973	1423	1410	1118	1518	1068	1706	1068	1191	4592	1385	1975	1320	1740	1268	1196	1330	1309	1383	2049	1438	2953	1488	858	1242	1049
YEL058W	679	414	1174	773	769	528	983	633	726	485	671	442	364	404	574	507	1114	540	399	2001	576	880	620	717	297	583	605	250	435	622	352	1111	530	254	661	625
YEL059C-A	1259	1008	2946	1070	953	956	1263	866	1114	1454	2296	1405	1105	980	1309	831	2279	813	1037	6679	1453	2163	1939	1597	940	831	942	955	825	1541	1095	1977	928	656	728	678
YEL059W	515	468	1265	482	526	460	595	461	625	504	783	568	410	389	579	464	1065	374	435	3244	478	1002	1181	673	279	346	368	310	309	670	387	667	321	166	333	295
YEL060C	5857	4267	8868	4737	4410	3445	5821	3697	4085	5752	6533	4831	4831	4020	5118	2986	6228	3511	4283	13438	5127	6291	3269	6529	4313	3972	4823	4328	4435	5896	4174	7362	4284	2732	3139	3385
YEL061C	50491	39782	86436	47098	47541	37725	61029	41419	48861	45278	58816	42515	30424	25563	38203	31210	56247	31625	33913	165933	43491	58636	64513	50353	20830	27040	30366	17922	26320	35294	19118	49893	28224	12389	26504	24781
YEL062W	1536	646	1940	1311	1157	1055	1445	1010	1061	1655	1601	1357	1316	1018	1302	913	2149	1016	1369	4954	1567	2046	1230	1708	1877	1418	1798	2196	1651	2561	1911	2969	1666	1187	1311	1168
YEL063C	1053	738	1446	795	917	642	958	601	707	958	1094	839	850	604	840	563	1112	629	725	2178	970	1138	401	918	1114	899	1040	1350	996	1436	1034	1667	1024	779	766	862
YEL064C	4590	3437	7297	3834	3576	3066	5325	3560	3718	5245	5858	4203	3675	3041	4010	2661	4878	2562	3449	12238	4410	5167	3136	4504	7803	4390	5214	10877	4862	6754	9285	8164	4383	5931	3211	3358
YEL065W	1736	1615	4384	1615	1632	1496	2140	1427	1815	2087	3572	2137	1655	1478	2157	1346	3008	1285	1440	9734	1834	3029	3855	2211	2100	1636	1883	3317	1823	3454	3528	3909	1779	1767	1353	1375
YEL066W	289	191	373	203	186	167	232	163	269	233	259	233	243	169	254	144	300	187	157	721	165	332	281	242	271	216	240	279	227	384	448	456	275	219	182	158
YEL067C	261	168	339	242	164	128	271	186	163	197	216	168	205	149	230	119	243	164	204	499	176	261	102	267	239	239	263	306	266	429	348	380	244	223	193	182
YEL068C	233	111	202	146	166	87	157	137	107	174	87	99	165	96	141	82	149	96	98	207	137	132	29	133	257	205	201	221	174	245	234	332	154	180	132	154
YEL069C	244	196	506	247	253	170	293	167	263	254	389	198	169	176	269	198	359	212	168	1045	282	357	376	253	169	214	184	238	224	374	218	390	175	202	188	159
YEL070W	281	140	289	260	194	206	219	160	118	236	201	138	161	133	164	271	461	207	243	616	179	265	214	194	160	143	138	166	166	233	126	248	120	118	126	153
YEL071W	339	242	590	253	318	273	337	200	288	184	345	220	159	188	277	189	569	279	186	1192	310	367	546	355	127	153	175	154	140	246	104	314	185	75	180	145
YEL072W	2651	2084	3936	1832	1871	1246	2996	2101	2052	2571	2656	2041	2056	1882	2384	1395	3146	1983	2116	5803	2757	2835	1039	3425	2953	2758	3404	3022	2735	3953	1885	3636	2036	1740	1686	1859
YEL073C	252	174	453	187	175	166	254	213	226	211	313	219	243	185	204	157	409	188	199	772	270	319	208	251	203	182	226	197	146	256	218	376	199	115	137	142
YEL074W	127	116	259	119	122	98	186	131	130	107	202	156	72	101	121	173	334	72	89	739	103	212	305	148	90	125	119	89	96	234	100	161	94	95	93	61
YEL075C	370	271	754	337	382	330	357	271	289	392	497	292	243	264	371	245	640	305	266	1395	343	600	383	460	223	283	336	255	255	415	331	525	278	204	217	226
YEL075W-A	0	0	0	0	0	0	0	0	0	0	0	0	0	0	0	0	0	0	0	0	0	0	0	0	0	0	0	0	0	0	0	0	0	0	0	0
YEL076C	0	0	0	0	0	0	0	0	0	0	0	0	0	0	0	0	0	0	0	0	0	0	0	0	0	0	0	0	0	0	0	0	0	0	0	0
YEL076C-A	0	0	0	0	0	0	0	0	0	0	0	0	0	0	0	0	0	0	0	0	0	0	0	0	0	0	0	0	0	0	0	0	0	0	0	0
YEL077C	0	0	0	0	0	0	0	0	0	0	0	0	0	0	0	0	0	0	0	0	0	0	0	0	0	0	0	0	0	0	0	0	0	0	0	0
YEL077W-A	0	0	0	0	0	0	0	0	0	0	0	0	0	0	0	0	0	0	0	0	0	0	0	0	0	0	0	0	0	0	0	0	0	0	0	0
YER001W	6147	4955	13889	4648	4930	4421	6393	4499	5690	7039	11613	7454	5395	5419	7397	3868	9469	3796	4403	30830	6019	9856	11888	7174	6876	5008	5936	10052	6107	9789	9665	10491	5643	5822	3707	3782
YER002W	4718	3633	7839	3943	3960	3141	5361	3654	3689	4347	5161	3972	3650	3148	4536	3060	5735	2946	3256	13305	4252	5762	2887	5282	2829	3040	3550	3011	3263	4556	2837	6207	2911	1492	2388	2406
YER003C	13430	11925	26229	11535	11993	10085	15309	10508	12527	12820	18604	13032	9621	9192	12364	8892	19671	8235	9958	56290	12778	19734	17557	15518	7693	7679	8903	7633	8490	12395	8385	15946	8081	4772	6704	6567
YER004W	1172	1022	2508	1030	963	827	1212	895	1054	1399	2043	1326	963	909	1295	771	1780	852	923	5378	1219	1747	1788	1255	1239	970	1233	1571	1140	2126	1939	2448	1196	1090	748	893
YER005W	5389	3939	10455	3744	4047	3490	4791	3447	3934	7038	10575	7084	5501	4884	6265	2818	6227	2924	4154	21719	5430	7134	6411	6363	8392	4791	5708	11833	5418	8839	12325	9643	5197	7868	3272	3376
YER006C-A	553	421	1118	470	427	366	580	336	483	595	734	594	508	423	547	283	827	406	420	2266	551	791	528	655	549	430	578	660	518	854	755	966	542	487	384	392
YER006W	1812	1276	3861	1452	1428	1119	1742	1199	1573	1914	3021	1936	1596	1399	1879	1249	3133	1321	1367	8441	1769	2838	2708	2198	1786	1494	1740	2075	1735	2859	2373	3334	1790	1436	1346	1312
YER007C-A	958	481	1537	755	813	634	1120	638	863	1054	1201	908	705	577	835	643	1265	692	657	3066	817	1293	891	991	843	701	976	1152	798	1395	1073	1730	901	685	584	705
YER007W	969	624	2399	847	858	819	1193	746	1051	1167	2146	1221	864	703	1147	792	1945	820	769	6732	925	1708	3058	1128	916	828	982	1184	754	1693	1157	2060	848	695	706	745
YER008C	13192	10560	28400	11159	10676	9723	14714	9558	12501	13909	21528	14267	10995	10597	14160	9625	24576	10364	9971	65085	12841	21214	23892	15725	11336	10420	12228	13735	11301	18255	14468	21093	11428	9119	8681	8887
YER009W	0	1	12	5	2	0	8	2	4	4	2	2	0	5	0	4	12	2	2	13	0	0	6	4	6	1	4	7	0	8	3	2	5	4	3	1
YER010C	564	434	1014	467	466	423	504	409	446	580	662	448	357	345	481	437	748	352	267	1588	488	619	667	514	72	129	133	132	128	168	157	244	125	84	104	111
YER011W	6528	5064	12130	5339	5372	4284	6516	4699	5690	6504	9253	5953	4709	4324	5638	3721	11449	4677	4494	25394	6039	9237	6066	7326	4587	5048	5319	4980	5186	7183	4929	10201	5534	3481	4311	3972
YER012W	404	219	595	372	323	245	435	350	355	496	515	434	374	285	351	242	433	301	300	1041	391	408	306	375	493	409	453	602	466	637	445	548	314	371	303	295
YER013W	3858	2555	6986	3367	3075	2607	3923	2548	3231	4040	5239	3489	3240	2981	3772	2220	5405	2703	2866	14141	3619	5414	3991	4258	3323	2629	3138	3986	2885	4814	3771	5489	3004	2455	2205	1977
YER014C-A	0	0	0	0	0	0	0	0	0	0	0	0	0	0	0	0	0	0	0	0	0	0	0	0	0	0	0	0	0	0	0	0	0	0	0	0
YER014W	8486	5531	12146	7909	7253	5221	9326	5933	6507	6593	6885	4807	5488	4286	6086	5116	9268	5698	5427	18939	7006	8405	4260	7533	6142	7035	8270	4533	6635	9216	4489	13318	7724	3536	7334	6324
YER015W	4157	3173	8183	3654	3704	3003	4716	3084	3745	3921	5824	3878	3262	2753	4232	2991	6973	2855	2980	18572	3784	6112	7386	4630	3253	3557	3898	3468	3785	6311	3660	7670	3828	2149	3084	3004
YER016W	4067	2831	6131	3496	3198	2710	4597	3113	3194	3933	4135	3274	3010	2465	3594	2637	4508	2906	2743	9644	3329	4419	2108	4225	3504	3292	4780	3514	3526	5713	3194	6580	3857	2478	3201	3284
YER017C	5535	4663	10982	5229	4681	4109	5900	3947	4725	5800	7634	5417	4569	3817	5663	4041	7168	3717	4205	19106	5194	7149	5110	5955	5361	4987	6227	5659	5480	8499	5607	10245	5581	3483	4222	4314
YER018C	5050	4262	12259	4076	4283	3765	5527	3761	4942	5229	9565	5705	4312	4123	5940	3328	9215	3548	3638	30207	4841	8722	8940	6342	4041	3848	4372	4661	4042	7038	4832	8772	3815	2836	2717	3017
YER019C-A	1029	869	2577	836	839	892	1290	835	1323	812	1768	1151	734	691	1258	873	1900	761	725	5996	918	2000	3531	1162	512	602	739	488	623	1019	605	1431	678	382	569	568
YER019W	5932	4189	10106	5352	5607	4623	6618	4740	5404	4970	6579	4665	4409	3971	5632	3714	7543	3650	3870	18021	5124	7071	4527	6081	3478	3919	4886	3156	4044	6160	3337	8451	4554	2481	3863	3686
YER020W	11540	8793	22492	10591	10555	8472	12351	8787	10307	11508	16379	10850	8724	7874	10435	7700	18834	8148	8619	46109	11140	16907	13322	13263	8305	9115	10412	8727	8901	15267	9679	20019	11011	6337	8822	8213
YER021W	1598	1011	2751	1444	1408	1091	1674	1097	1360	1699	2076	1459	1484	1196	1481	998	2576	1201	1353	5633	1684	2268	1314	1936	1655	1580	1705	1896	1689	2374	1912	3433	1791	1254	1301	1270
YER022W	12297	9043	23335	12226	11569	8966	13738	8889	10006	11646	15619	10469	9176	8099	11492	8000	16444	8049	8660	45296	11030	16515	15543	13130	11039	10607	13164	10341	10707	16588	12173	22701	12004	9099	11233	10249
YER023C-A	0	0	0	0	0	0	0	0	0	0	0	0	0	0	0	0	0	0	0	0	0	0	0	0	0	0	0	0	0	0	0	0	0	0	0	0
YER023W	3662	2310	5052	4753	4247	3066	4896	3388	3203	2925	2785	1898	2313	1835	2353	2182	4210	2540	2947	7289	3423	4023	1157	3771	3960	4042	4822	2265	3230	4288	3530	7471	4367	3722	5309	4317
YER024W	20740	16394	39745	20128	20315	16228	25903	17432	20460	20879	27530	19124	17517	14340	19694	14185	28585	12670	16169	77255	19980	30018	22856	23747	22958	19855	24169	23868	19828	32482	26995	39962	21566	19449	19013	18561
YER025W	8961	7070	16464	7863	7625	5692	9005	5815	6698	8954	11398	7987	7843	6523	8628	5650	14091	6328	7311	30493	8690	12763	7764	10010	7640	6979	8112	8862	7442	12170	9777	14839	7769	6010	5977	5808
YER026C	1301	948	2470	1101	1111	811	1499	1113	1073	1293	1595	1080	970	856	1157	854	1832	867	863	3564	1048	1691	832	1353	1021	1123	1247	1021	1006	1682	1015	2012	1010	713	876	816
YER027C	280	240	439	219	225	156	212	193	220	257	436	218	225	153	287	172	373	131	206	1132	237	322	351	287	206	185	153	215	157	343	250	367	189	130	128	110
YER028C	8080	4868	14860	7042	7261	6226	9342	6302	7516	8129	11686	8314	7008	7195	8980	5510	13325	5641	6249	33822	7836	12656	10784	9895	7002	7185	8110	8039	7722	11280	8340	14330	7147	5044	5458	5792
YER029C	1447	1075	2256	1009	954	795	1521	1011	1097	1472	1689	1253	1081	1198	1531	889	1675	818	971	3695	1305	1836	1026	1674	1205	1133	1271	1184	1171	1495	1187	1801	943	693	661	708
YER030W	356	191	375	272	241	192	361	234	225	387	327	267	273	196	234	187	241	280	267	755	297	296	205	310	423	333	409	486	357	469	349	549	345	253	181	259
YER031C	685	433	1046	523	497	428	813	500	505	793	714	549	488	362	554	387	737	407	462	1861	583	766	477	585	740	700	780	922	733	1046	759	1229	691	424	429	456
YER032W	2124	1487	4463	1810	1792	1570	2235	1533	1993	2192	3309	2176	1600	1237	2133	1542	3064	1327	1578	9531	1883	3056	4002	2080	1859	1764	2167	2329	1998	3466	2254	3309	1817	1370	1600	1404
YER033C	6354	5373	15202	5670	6003	5173	8583	5492	7349	7287	11701	6984	4977	4335	6486	4050	9260	4524	4538	32626	5974	9339	12453	6923	5178	4244	4779	6093	3891	6739	5517	7737	3767	3607	3243	3489
YER034W	3537	2768	7301	2512	2509	2156	3972	2660	3311	5055	7051	4477	3569	2979	4392	2010	3730	1992	2826	13363	3538	4743	4245	3744	7420	3221	4012	10676	3704	6432	9768	6436	3369	5664	2151	2410
YER035W	3067	1944	4092	2172	1978	1362	3260	2078	2176	3915	3647	3163	2806	2619	3005	1384	2203	1557	2430	5361	2695	2743	1203	3117	6557	3031	3551	8020	3576	4438	7292	4318	2821	4983	1738	2094
YER036C	2109	2056	4320	1730	2108	1675	2920	2146	2411	2326	3280	2300	1840	1772	2305	1541	3626	1618	1849	9090	2313	3322	2013	2985	936	915	965	1107	1008	1542	886	1678	796	677	677	650
YER037W	662	468	1020	635	514	441	762	519	634	572	692	567	506	432	613	382	937	494	429	2330	583	831	671	765	648	543	686	689	562	814	569	987	596	402	460	443
YER038C	2210	1727	3648	1946	1959	1477	2502	1738	1877	2134	2776	1937	1693	1464	2000	1326	3015	1781	1724	6035	2235	2666	1263	2570	1940	1837	2277	1874	1949	2783	1475	3358	1890	1121	1630	1522
YER038W-A	0	0	0	1	1	0	0	0	1	2	0	0	1	1	0	3	2	0	0	3	1	0	2	2	1	3	0	0	1	4	0	2	1	2	1	0
YER039C	358	182	406	200	262	179	290	199	197	328	328	219	190	162	211	122	287	145	278	732	286	283	172	267	323	204	253	327	254	346	292	439	202	225	188	173
YER039C-A	314	182	506	239	206	166	270	200	206	362	420	263	228	178	243	156	370	176	253	946	272	408	297	314	288	226	225	432	247	443	298	415	228	245	187	145
YER040W	1632	1296	2780	1454	1283	1021	1714	1115	1427	1831	2143	1624	1279	1111	1534	1006	2234	1218	1260	5917	1473	2080	1902	1825	1834	1461	1584	2153	1425	2405	1717	2497	1524	1316	1053	1185
YER041W	34794	29250	80297	25439	26205	24357	34918	23259	31069	39548	63937	42034	33263	29101	41319	24440	45388	21057	26902	151514	36019	53737	58342	40595	37654	26694	32328	49633	29317	50309	52684	53470	28750	31330	19652	21056
YER042W	15051	10920	23525	11008	10517	8711	13655	9378	9566	15967	17667	14096	13642	11577	15044	8758	13615	8583	11515	32221	14583	15515	6964	17030	18179	12042	14570	22258	13864	19616	22316	20761	12719	14659	8445	9580
YER043C	9025	8446	22181	7818	8844	8077	9315	7107	9053	8106	14492	9067	6273	6456	9022	6136	18987	7494	6505	52475	9673	15501	15854	12308	5035	5780	6923	5199	6156	10463	5611	13173	6789	3442	5443	5296
YER044C	18	10	40	14	13	14	23	15	6	29	23	23	20	15	22	5	23	14	20	77	17	31	27	10	34	35	24	55	22	49	54	51	24	22	38	27
YER044C-A	1020	732	1795	971	1046	757	995	713	799	1128	1290	842	826	672	876	562	1456	854	725	3292	948	1215	812	1031	1244	983	1149	1425	1031	1479	1234	2073	1058	718	924	785
YER045C	725	596	1870	648	736	637	780	546	711	783	1217	675	598	576	774	526	1507	636	564	4002	742	1275	1187	952	467	618	697	531	611	966	570	1374	657	381	480	500
YER046W	466	267	720	501	380	361	521	369	346	526	665	411	382	270	374	264	498	349	386	1473	453	527	308	440	507	414	492	530	421	649	573	876	472	379	399	376
YER046W-A	65	30	89	58	68	57	94	51	58	77	89	62	47	31	71	39	53	38	71	168	63	61	49	36	70	58	76	85	64	92	67	131	72	50	55	55
YER047C	7001	3611	10818	6343	5885	4779	8050	5532	6152	6529	8438	6029	5436	5339	6777	4434	10808	5282	5223	22214	6374	9471	6285	7934	5589	6088	7374	5999	6526	9050	6389	11714	6859	4626	5512	5457
YER048C	581	496	1301	543	554	539	760	416	623	565	774	613	487	482	651	440	1205	536	504	2353	616	916	511	873	413	525	636	424	441	809	468	997	621	340	451	487
YER048W-A	776	594	1437	497	494	490	579	438	545	976	1413	960	814	666	853	397	1004	507	699	2753	828	1049	471	892	1274	726	802	1792	862	1362	1836	1483	812	1036	425	497
YER049W	4239	3203	8560	3485	3702	3127	4865	3009	3993	4032	6180	3907	3241	3020	3987	2899	8460	3228	3069	19936	3845	6594	6428	4876	3341	3399	3894	3626	3766	6007	3630	7903	3861	2621	3014	2976
YER050C	2754	2970	7515	1710	1919	1845	4448	2855	4153	3820	6971	4135	2220	1738	2975	1749	3990	1561	2547	19615	3104	5685	8744	3639	3002	2065	2308	4608	2502	4731	3493	3601	1595	1507	721	1023
YER051W	13379	10850	23041	7025	7233	5864	20547	13870	15750	15646	21448	14632	8570	7396	9946	5706	12309	6408	11066	48676	13475	18316	13465	14783	16561	10264	11620	20588	12072	17135	12492	11970	6444	6535	3565	4421
YER052C	2893	2525	5698	3143	3307	2567	5783	4180	4882	2486	3223	2300	1934	1937	2689	2401	5839	2537	1781	10010	2813	4270	3767	3261	1766	3693	4115	1357	3141	4514	1677	5505	2881	1329	3836	3466
YER053C	13678	12379	25997	16882	18017	13692	16883	11678	14200	11299	16946	11755	7592	7832	10960	9262	25345	10160	10702	60361	13867	21339	20540	17184	3030	7431	8430	3304	8506	12534	6196	24534	12565	2718	12313	9668
YER053C-A	687	452	918	853	721	499	1121	742	793	442	416	339	356	246	368	533	992	597	371	1461	485	727	353	601	196	659	708	88	371	513	102	773	370	121	668	682
YER054C	12902	10968	25866	6148	6694	5580	12541	8189	10718	14535	23172	15203	10020	8826	11641	6174	16474	7184	11173	58677	13884	19249	13186	15594	12804	7948	9605	15331	9390	14159	11485	11215	5449	7747	3856	4566
YER055C	6299	5194	10585	3819	3914	2973	8955	5584	7015	8388	9663	7389	6532	5250	6945	2613	6081	3537	5714	16989	6866	7427	2950	7351	23101	8242	10007	28979	9745	13513	19365	11733	6806	12208	3058	4030
YER056C	12345	10485	30493	8914	9230	8284	13642	8566	11849	16314	26955	17045	11403	10787	14750	7871	20251	7895	9376	64200	12068	19898	20397	14982	15996	12376	14401	21463	13920	24257	21984	25983	13501	14737	8930	9486
YER056C-A	1190	961	2206	883	1089	939	1553	969	1160	1031	1465	1130	880	963	1252	1113	2467	918	801	5198	933	1901	1881	1557	800	942	1155	751	989	1483	833	1891	899	531	665	767
YER057C	674	395	1150	596	589	432	631	449	512	615	897	536	501	381	590	421	892	468	396	2239	665	922	571	654	406	517	551	429	507	850	539	1160	627	315	465	473
YER058W	227	177	510	174	214	163	285	146	292	191	353	235	147	144	250	177	438	154	131	1224	198	392	561	239	227	210	181	234	226	434	246	393	203	108	118	146
YER059W	1874	1355	3540	1469	1393	1239	2156	1475	1800	1996	2687	1773	1486	1248	1792	1260	2133	1104	1211	6748	1565	2248	2314	1893	2121	1429	1773	2577	1873	3053	2111	3165	1664	1157	973	1015
YER060W	1021	562	1337	798	818	690	1431	966	940	1266	1114	817	844	627	906	920	1098	766	810	2316	857	896	703	974	1637	967	1172	1993	1238	1645	1080	1819	839	620	595	586
YER060W-A	4527	3575	9616	2674	2653	2256	5367	3485	4410	6545	10013	6558	4858	4048	5493	2724	5351	2448	3656	18290	4394	6719	6337	4790	11732	3879	4412	17980	4145	6498	13767	4962	2289	7356	1580	2021
YER061C	3625	2794	6801	2094	2010	1810	4124	2819	3144	4976	6820	4637	3384	2804	3897	2062	4254	1987	2638	13160	3352	4917	3274	4024	8837	3008	3379	12985	3513	4827	9261	4215	1944	5834	1383	1817
YER062C	2418	2307	6145	1888	2014	1791	2700	1878	2104	2681	4783	2967	2014	1955	2860	1631	3912	1671	1700	13615	2276	4248	5372	2618	2538	2108	2281	2952	2184	3575	3004	4426	2150	1694	1457	1700
YER063W	441	318	725	320	308	336	359	209	263	509	595	477	337	339	365	230	454	226	321	1466	392	509	281	488	726	310	393	925	506	639	730	789	366	506	196	253
YER064C	11905	8646	21435	18350	16851	12984	28351	18054	19772	10223	13360	7950	7599	6115	9202	8262	16092	6757	9744	50918	9655	18258	15689	10942	12110	9138	10962	10090	7676	13514	17092	19481	10242	13451	11651	9815
YER065C	259	219	550	240	303	273	264	186	262	238	339	329	235	251	283	152	492	191	173	1006	287	375	282	427	303	287	366	309	311	501	348	575	333	227	265	244
YER066C-A	669	414	1131	632	557	441	703	425	475	661	877	656	527	393	533	401	812	396	419	1960	504	802	454	603	671	588	624	850	621	1091	857	1380	674	410	455	437
YER066W	996	727	2265	1269	1458	1364	1151	720	960	571	957	591	612	592	869	1413	3962	1212	579	5719	768	1758	2583	1032	162	414	446	212	388	734	386	1392	569	146	942	560
YER067C-A	15	17	65	10	13	16	24	16	29	15	57	28	17	15	26	19	34	7	10	141	22	41	59	18	16	16	14	21	15	34	26	36	15	13	8	16
YER067W	0	0	1	0	0	0	0	0	0	0	0	0	0	0	0	0	0	0	0	2	0	1	0	0	0	0	0	0	0	1	0	1	0	0	0	0
YER068C-A	1923	1765	4560	1499	1445	1409	1933	1396	1788	2371	4254	2437	1118	1055	1622	1060	2297	1000	1906	11694	2383	3458	3382	2492	1530	1012	1265	1946	1157	1960	2222	2310	1068	1155	854	812
YER068W	20776	15052	28156	16101	15533	11660	20142	13590	12600	24388	24117	19210	10952	9453	12577	8454	15207	10302	19289	48672	21664	21687	9055	22588	20143	11993	14662	22029	14145	19184	18886	21428	12577	13643	9698	9192
YER069W	5114	3690	7756	3528	3129	2603	3933	2690	2773	5348	5623	4281	3592	2781	4108	3300	5494	3462	3833	14579	4525	5291	4158	4912	6308	4712	5600	6672	5880	8380	4380	8500	4572	3067	3046	3292
YER070W	8705	7532	19804	6694	7167	6129	8384	5247	7203	9253	14496	10278	7469	6643	10119	6618	14350	6053	6514	42626	8494	13398	16044	10150	8479	7893	9378	10506	9214	15282	10460	16568	8741	5995	5403	5941
YER071C	3503	2303	5164	1593	1412	1206	3221	2034	2349	4306	4676	3514	2273	1831	2586	1196	2502	1527	2733	7701	3192	3581	1458	3612	5711	2617	2865	6275	2616	3747	3748	2636	1367	2917	921	1287
YER072W	5527	4469	10492	3048	3032	2520	5345	3403	4393	6823	9732	6988	3840	3332	4790	2157	4945	2509	4404	18716	5601	6884	5520	5922	7137	3552	4119	9167	4318	6161	6513	4361	2391	3924	1557	1860
YER073W	24455	20062	57533	17429	18216	16885	24626	16822	21916	28917	46487	31643	22977	21184	28384	16821	44168	17503	18663	135214	24409	40808	40050	29474	28311	22226	26880	35126	23831	43649	39251	42695	24607	24989	16607	17992
YER074W	1332	1027	2331	1020	983	885	1190	820	1007	1390	1844	1332	1067	832	1150	753	1849	795	884	5273	1109	1805	1527	1254	1329	1235	1183	1777	1293	2292	1765	2455	1323	1036	842	817
YER074W-A	669	393	735	570	581	381	550	356	365	706	645	422	503	356	493	355	599	493	410	1089	521	561	214	626	961	649	746	956	782	1067	697	1370	756	583	449	471
YER075C	1675	1222	2668	1352	1243	1037	1595	1125	1206	1630	1830	1383	1249	1173	1499	972	1919	1038	1226	4234	1365	1854	985	1921	2104	1660	2036	2020	1861	2662	1872	3047	1619	1261	1358	1385
YER076C	1078	805	2217	938	982	822	1037	792	918	1248	1865	1251	1077	965	1266	734	1932	753	744	5069	1074	1776	1430	1365	1148	868	983	1355	1103	1767	1385	2071	1169	857	680	674
YER076W-A	132	92	188	148	151	81	173	113	105	161	177	103	134	128	148	85	203	102	138	276	144	177	55	210	179	160	182	207	166	238	161	289	166	120	125	79
YER077C	1917	1647	4111	1884	1733	1517	2293	1514	1780	2057	2774	1859	1656	1504	1834	1498	3270	1661	1463	8553	1779	2988	2759	2263	1589	1648	2009	1679	1688	2815	1764	3232	1770	1189	1449	1535
YER078C	5127	3913	9852	4943	4987	3958	7157	4623	5736	4712	6594	4410	3829	3169	4500	3493	7778	3718	3607	20520	4486	7478	7559	5526	3373	4103	4709	2971	3839	6130	3348	8313	4328	2338	4090	3746
YER078W-A	884	574	1355	836	673	570	1016	645	700	867	931	651	653	493	758	537	1241	559	561	2627	677	986	604	879	617	757	914	662	732	1118	699	1387	836	526	599	648
YER079C-A	7	7	19	9	3	4	11	4	10	4	5	9	3	1	0	5	17	4	0	27	4	5	5	1	8	5	4	2	14	8	10	1	1	3	0	2
YER079W	3289	2532	6787	2894	3011	2377	3736	2571	3387	3050	4986	3159	2432	2144	3233	2356	5572	2369	2205	14947	2853	5099	5228	3328	2406	2529	3083	2598	2659	4698	2928	6045	2975	1721	2359	2333
YER080W	9853	7403	16300	6277	6541	4896	14834	10126	11765	8932	11429	8822	8126	7039	9219	6479	12381	6782	7346	25413	9670	11651	6640	11133	13890	10247	12310	13781	11009	16102	10440	14001	7752	8001	5415	6094
YER081W	2273	1377	3493	1732	1730	1211	1955	1390	1524	2616	3051	2172	2069	1515	2141	918	2153	1186	1782	6188	2083	2499	1378	2283	3729	2041	2415	4938	2522	3443	4441	4260	2189	2718	1429	1360
YER082C	3166	2602	6702	2554	2514	2331	3572	2303	2890	3256	5353	3175	2558	2125	3575	2109	4319	2128	2208	16237	2861	4776	5658	3471	2989	2668	3034	3617	2652	4536	3989	5502	2788	2042	2105	2259
YER083C	4238	3020	6651	2887	2857	2182	3871	2326	2725	4738	5582	4151	3390	2582	3473	1794	3392	2144	3206	10829	3730	4089	2095	4122	5969	3052	3821	7380	3247	5230	6245	5526	3183	4531	2159	2289
YER084W	3406	2755	6303	2544	2636	2153	3367	2323	2695	4202	5536	4032	2700	2383	3486	1662	3204	1661	2780	11088	3520	4321	2943	3860	4498	2440	3027	5795	2855	4260	5281	4618	2532	3245	1681	1958
YER084W-A	148	110	264	97	90	86	122	88	124	137	245	153	107	71	137	61	131	97	103	510	136	182	167	117	156	91	122	229	105	224	197	178	109	141	74	61
YER085C	51	54	85	35	40	48	59	42	52	54	64	85	45	37	72	31	44	41	55	75	56	57	44	75	63	34	42	74	69	36	80	36	42	48	26	23
YER086W	2004	1439	3253	1676	1627	1294	2189	1454	1636	1651	2051	1490	1771	1366	1840	1409	2956	1461	1301	5388	1628	2472	1333	2170	1536	1721	2211	1503	1917	2866	1509	3529	1997	949	1610	1600
YER087C-A	232	159	393	237	254	193	286	177	168	226	251	229	159	135	190	155	204	174	231	612	224	226	200	244	209	158	254	157	139	215	174	362	186	153	184	170
YER087C-B	1205	977	1895	1421	1300	1098	1310	938	977	1235	1359	1022	891	726	1028	886	1447	836	987	3481	1217	1368	930	1167	989	865	981	932	930	1187	1004	1849	1009	739	1005	900
YER087W	6706	5986	18377	5839	6113	5611	7355	4903	6865	6991	13153	7830	5278	4576	7492	4896	11673	4973	5080	38884	6243	11629	17458	7501	5034	4732	5521	5957	5005	8700	6615	11002	5259	3721	4172	4340
YER088C	6535	5601	15084	5125	5093	4524	7438	4853	6328	7211	11169	6855	4520	3926	6336	4758	9047	4418	4624	30425	6235	8943	12229	7078	5303	4955	5908	6235	4897	8738	6027	9302	4894	3588	3784	4056
YER088C-A	75	74	146	53	77	36	67	39	69	96	134	58	63	59	97	35	70	22	49	319	61	97	57	68	100	54	85	77	54	113	85	193	53	50	58	36
YER088W-B	0	0	0	0	0	0	0	0	0	0	0	0	0	0	0	0	0	0	0	0	0	0	0	0	0	0	0	0	0	0	0	0	0	0	0	0
YER089C	8353	7538	20875	7206	7293	6660	8654	6081	7838	9727	16620	10469	6778	6061	9094	4643	10501	4651	7378	45966	9388	14182	15908	10212	6940	5549	6644	8704	5895	10579	9843	12239	6721	5629	4672	4864
YER090C-A	0	0	0	0	0	0	0	0	0	0	0	0	0	0	0	0	0	0	0	0	0	0	0	0	0	0	0	0	0	0	0	0	0	0	0	0
YER090W	43460	33388	72922	33881	33553	30045	52374	35780	42376	48424	61682	43785	38480	30916	43310	24258	39355	23533	32029	129482	39903	51212	41259	43134	57070	28735	36568	86028	45060	71240	76388	74164	42005	36857	20528	20333
YER091C	13297	8825	20197	10040	9877	7944	16327	10497	11655	14602	16482	12193	11356	9655	12258	7004	13672	7524	9898	37054	11691	14327	9130	13533	17771	10416	12869	25298	14746	21821	19894	23274	12548	11857	7301	6967
YER091C-A	294	128	360	220	225	144	260	172	196	327	312	245	272	187	235	156	385	207	166	719	242	299	154	273	332	269	307	396	235	452	376	521	319	248	240	285
YER092W	313	144	334	238	187	160	309	185	205	329	231	219	254	210	198	155	304	248	189	453	260	257	70	296	399	333	344	363	318	452	355	534	312	290	271	219
YER093C	14022	11583	28512	12390	12722	10845	16199	11255	13265	13880	21257	13794	10880	10448	13630	8937	24350	10555	10951	58150	14350	21141	14839	16896	10349	10744	12637	10520	11509	17253	10486	21741	11706	6742	9306	9079
YER093C-A	2234	1777	3675	2181	2283	1715	2248	1695	1785	2298	2686	1933	2091	1833	2441	1502	3151	1614	1766	6272	2165	2735	1366	2709	2024	2064	2375	2425	2283	3133	2153	4281	2349	1426	1771	1703
YER094C	2642	2225	5110	2405	2526	2388	2626	1799	2538	2460	4242	2615	2201	1973	2777	1983	4265	1890	1956	11277	2543	4015	4235	3189	2089	2005	2303	2198	2189	3411	2656	4312	2340	1269	1767	1815
YER095W	2030	1532	3334	1766	1668	1435	2429	1767	1971	2149	2669	1819	1537	1363	1867	1249	2854	1404	1564	7299	1764	2883	2371	2171	828	891	936	799	770	1207	895	1509	859	570	589	689
YER096W	203	127	347	158	186	110	194	128	165	182	221	147	125	161	209	103	317	153	156	621	156	268	134	257	193	182	264	197	199	250	204	315	121	149	151	142
YER097W	275	231	483	266	274	197	321	203	288	299	431	318	219	231	262	221	509	159	179	1041	267	423	322	361	305	242	332	331	258	459	363	507	267	215	201	251
YER098W	5313	4195	9931	4619	4630	3648	5502	3949	4700	5732	7616	5325	4694	4232	5460	3240	7920	3904	4027	19128	5307	7167	4968	6176	5484	4846	5890	6309	5413	7823	7042	9522	5361	4443	3663	4133
YER099C	1816	1405	3413	1481	1466	1352	2096	1439	1754	1628	2486	1710	1411	1231	1803	1215	2949	1048	1182	7060	1497	2428	2443	2004	1155	1253	1542	1139	1278	2160	1492	2552	1331	890	1153	1138
YER100W	243	159	375	185	217	156	333	196	158	261	243	156	179	167	199	155	281	142	155	572	199	243	109	211	170	196	293	167	227	268	202	376	213	140	150	170
YER101C	231	192	421	140	116	122	279	204	228	317	337	301	243	198	236	130	301	115	208	848	249	307	238	315	412	245	268	531	268	426	379	308	234	261	126	174
YER102W	10932	7632	14987	9015	8085	5719	13162	8542	8487	11908	13872	9499	6326	5357	6421	6201	13026	6391	7524	24049	8234	12330	4865	10099	2269	3058	3223	1997	3137	4139	1760	5001	2609	966	2554	2011
YER103W	3555	3106	8614	3275	3352	2843	4239	2665	3760	4099	6840	4001	3018	2938	3960	2746	6645	2857	2874	19730	3777	6212	6220	4420	3474	2962	3343	4176	3246	6093	4302	6925	3498	2387	2359	2542
YER104W	1320	839	1616	1068	1005	683	1279	941	913	1390	1284	1065	1062	872	1144	709	1309	918	1003	2609	1238	1306	524	1367	1338	1129	1242	1441	1212	1704	1439	2091	1126	903	937	904
YER105C	4355	2813	6353	3384	3249	2478	4209	2887	2899	4337	4821	3498	3444	2750	3679	2463	4807	2851	3292	11381	3807	4731	2879	4377	4385	3740	4595	5193	4041	5665	4377	7095	3881	3105	3175	2887
YER106W	897	596	1646	644	647	468	943	621	760	992	1159	819	665	558	831	527	1178	557	583	2777	770	1048	836	902	999	821	955	1216	935	1535	1028	1487	831	703	585	626
YER107C	491	358	923	367	350	285	675	405	487	664	798	509	465	356	506	334	640	405	393	1856	541	642	469	566	839	536	634	1014	545	913	638	776	409	534	305	381
YER107W-A	95	46	86	59	30	33	123	61	63	93	89	71	56	77	74	45	63	40	52	132	61	100	58	91	121	89	112	129	92	100	94	113	57	60	41	47
YER110C	5619	3029	7714	4485	4076	3301	5151	3518	3437	6671	6405	4850	4314	3897	4821	3456	5802	3548	4732	13282	5189	5977	3563	5497	7987	5205	6110	9285	6148	8394	7137	9533	5461	5886	3964	3914
YER111C	4246	2952	8058	3375	3090	2639	4207	2884	3305	4238	6483	3834	3369	3109	3680	2535	6269	2758	3214	17693	3861	5951	5208	4425	4075	3888	4573	4510	4018	6609	4364	7510	3930	2965	2716	2688
YER112W	602	331	610	469	466	269	588	365	335	473	461	363	489	358	423	252	445	325	362	740	428	444	116	581	806	628	765	910	625	867	595	1035	588	526	355	389
YER113C	3912	2834	7678	3136	3240	2867	4605	2927	3651	4300	6508	4626	2995	2657	3958	2379	5592	2652	2580	18203	3532	5652	6522	4101	3885	2999	3571	5407	3303	5773	5509	6968	3596	3116	2688	2507
YER114C	3577	2382	5924	2914	2911	2183	4149	2684	3188	3625	4188	3116	2646	2059	3033	2122	4573	2384	2479	12202	2833	4374	4375	3597	3387	2953	3529	3972	2944	4482	3742	5784	3249	2414	2493	2601
YER115C	7071	5466	13023	5061	5298	4244	7406	4653	5719	8773	10740	8454	6738	6600	8438	4059	10151	4448	5802	21186	7169	9386	2992	9015	9773	7152	9620	11338	8617	13021	10635	14419	7519	7037	5264	5591
YER116C	4831	3912	11990	3469	3810	3021	4904	3281	4465	5406	9445	6467	4555	4317	5906	3403	9385	3468	3872	28069	5097	8685	7766	5923	5265	4459	5447	6703	5057	9603	7472	9276	4859	4250	3287	3826
YER117W	1589	1391	3723	1352	1379	1268	1853	1195	1767	1551	2583	1651	1253	1007	1600	1210	2594	1278	1232	8018	1467	2351	3254	1746	1123	1260	1413	1280	1178	2063	1289	2543	1295	770	1035	1046
YER118C	5659	4818	12045	4698	4539	4117	6779	4503	5401	5814	9259	5685	3968	3725	5702	3802	8174	3772	3891	25656	4802	8172	7224	6162	4053	4237	5008	4666	4429	7206	5026	9029	4287	3100	3668	3798
YER119C	5373	4750	13123	4757	5447	4537	7510	4706	6594	5101	8947	5588	4245	3883	5530	4291	11129	4174	4262	31540	4923	9615	11316	6407	3511	4479	4891	4537	4384	7776	4825	8972	4533	2576	3583	3673
YER119C-A	1121	917	2559	876	955	849	1168	775	1022	1347	2209	1217	998	932	1287	911	2000	826	986	6152	1150	1968	2013	1343	1212	993	1180	1523	1011	1860	1689	2460	1198	1051	885	852
YER120W	2122	1516	3237	1748	1705	1262	1990	1316	1479	2012	2322	1747	1660	1335	1719	1267	2358	1354	1564	5385	1866	2499	1114	2011	2258	2013	2253	2700	2004	2922	2777	3734	2033	1922	1697	1681
YER121W	352	239	334	357	356	195	453	234	202	371	300	266	300	222	256	169	284	293	316	303	344	283	73	375	527	441	512	690	499	481	433	688	457	322	333	301
YER122C	2536	1569	3260	2237	2196	1619	2513	1680	1843	2338	2588	2161	1878	1639	2091	1392	3151	1827	1991	6343	2419	2965	1889	2672	3128	2377	2979	3367	2811	3631	3305	4253	2560	1843	1698	1897
YER123W	5343	4439	10887	5175	5004	4212	5428	3937	4985	5418	7325	5805	4189	3651	5080	3472	9493	4351	4287	20581	6095	7906	5530	6820	6350	4415	5523	8559	4747	8522	11815	10831	6423	5976	4842	4559
YER124C	4562	2469	4382	4103	3272	2558	4270	3063	2521	3817	2794	2450	2871	2120	2645	2754	3337	2782	3112	5334	3522	3260	1996	3815	3648	3044	4060	3265	3184	3694	2653	5359	3147	2167	3175	3066
YER125W	6867	5343	12984	5134	5350	4646	7677	5087	6830	7709	11418	8025	6571	5589	7600	4269	9352	4351	5382	28257	6748	10234	9570	7978	9522	5844	7298	12792	7047	11050	10666	10651	5471	6608	3270	4042
YER126C	1191	932	3023	979	995	793	1337	857	1183	1359	2435	1315	972	971	1272	790	1931	809	1005	7017	1167	2005	2156	1288	1341	1010	1152	1837	1034	1990	1508	2363	1044	854	627	750
YER127W	588	218	434	441	360	230	542	292	274	402	284	315	401	259	294	226	382	274	363	761	403	347	191	454	722	530	641	730	516	553	492	800	431	534	394	388
YER128W	497	216	474	393	373	269	544	392	347	461	365	316	342	270	348	238	474	303	328	712	404	414	181	468	551	525	522	573	488	612	388	817	454	361	344	377
YER129W	4374	3171	9051	3194	3291	2947	4819	3078	4070	5035	7079	4633	3867	3441	4527	2800	6511	2970	3127	18446	4416	6796	5130	5067	4175	3643	4514	5391	4326	6798	4823	7229	3525	3543	2523	2797
YER130C	14193	12057	34803	10188	10794	9081	14914	9848	13137	19360	33932	21091	14576	13441	17673	9060	24712	9289	11052	84863	14140	24562	26107	16901	19855	14126	15510	28337	16781	27185	30584	30164	15192	17336	9504	10378
YER131W	323	192	533	235	239	220	372	224	226	376	370	356	257	221	316	267	375	235	201	1068	280	345	338	340	459	261	264	455	293	458	401	419	235	232	164	164
YER132C	5654	3083	5305	5048	4629	2817	5774	3937	3670	4604	3695	3898	4180	3675	4035	2957	4657	3702	4023	6986	4284	4460	1604	5776	5242	4773	6020	5168	4989	5477	4587	6739	4664	3686	3886	3611
YER133W	1070	738	1840	1018	934	709	1294	808	975	1047	1090	1045	830	899	1173	655	1410	655	842	2636	951	1232	858	1216	949	853	1182	851	996	1413	926	1486	844	684	675	622
YER133W-A	0	0	0	0	0	0	0	0	0	0	0	0	0	0	0	0	0	2	0	2	0	1	0	4	0	0	1	0	0	0	1	0	0	0	0	0
YER134C	1705	1213	2436	1552	1476	1038	1638	1203	1212	1503	1422	1314	1329	1040	1267	960	1828	1206	1197	2804	1516	1755	338	1746	1286	1414	1619	1054	1298	1854	1008	2317	1500	813	1209	1171
YER135C	4127	3084	6836	3530	3660	2851	4247	2980	3551	3622	4723	3288	3247	2660	3538	2631	5902	2871	3089	11528	3948	5249	2198	4801	2698	3147	3742	2631	3303	4676	2832	6340	3358	1875	2873	2770
YER136W	11634	7447	23011	10818	8216	14860	20797	17762	8071	19406	21407	13847	6435	9734	10991	27757	32359	13153	23543	103858	17476	34237	51904	18494	19245	6115	13872	31506	8545	25037	9712	35880	4359	7508	13095	12626
YER137C	142	77	219	77	85	58	102	73	90	121	137	113	107	103	112	60	194	97	83	427	104	155	78	126	60	125	127	84	80	155	86	171	93	71	62	71
YER137C-A	0	0	0	0	0	0	0	0	0	0	0	0	0	0	0	0	0	0	0	0	0	0	0	0	0	0	0	0	0	0	0	0	0	0	0	0
YER137W-A	0	0	0	0	0	0	0	0	0	0	0	0	0	0	0	0	0	0	0	0	0	0	0	0	0	0	0	0	0	0	0	0	0	0	0	0
YER138C	0	0	0	0	0	0	0	0	0	0	0	0	0	0	0	0	0	0	0	0	0	0	0	0	0	0	0	0	0	0	0	0	0	0	0	0
YER138W-A	133	88	146	88	91	67	178	112	120	146	143	115	98	71	102	33	103	84	88	195	102	134	29	160	215	150	175	243	189	240	213	285	152	120	52	104
YER139C	862	723	1786	720	735	579	888	662	701	943	1140	841	577	622	817	651	1278	666	656	3593	740	1098	1116	1095	900	913	950	1018	954	1564	1050	1712	798	566	681	703
YER140W	9955	8178	20667	9541	9523	8024	12903	8697	10729	9327	14628	9380	7081	6483	9761	7695	16538	7656	7137	40607	9705	15235	13179	11833	6639	7916	9633	6295	8052	13319	7208	17062	8992	4333	7649	7560
YER141W	5357	3985	10017	4814	4839	3915	5363	3746	4365	5272	7224	4618	4138	3701	4977	3215	7576	3610	3635	18487	4931	6958	4427	5742	3437	4025	4819	3274	3695	6162	4111	8701	4778	2767	4132	3700
YER142C	2965	2606	7894	2751	3048	2873	3529	2357	3063	3132	6008	3707	2464	2353	3576	2232	5178	2072	2278	17932	3073	5518	7559	3596	2034	2221	2676	2271	2406	4281	2729	5673	2409	1465	1974	2021
YER143W	2336	1537	3610	2373	2294	1783	2295	1516	1730	2423	2893	2062	1626	1318	1808	1313	2608	1433	1554	6690	1922	2409	1904	2305	2252	1722	2006	2272	1900	2829	2005	4077	2028	1463	1618	1380
YER144C	13188	10709	25433	9782	9467	8033	12648	8700	10513	14394	20409	13992	10518	9105	12649	6770	15650	7317	10318	47110	12777	16962	14463	14395	11192	9103	11137	12055	11961	17550	12311	18449	10699	7275	6617	7023
YER145C	2617	2113	4883	2220	2141	1835	2991	1853	2371	2941	4082	3022	2295	1925	2845	1714	3926	1744	2119	10912	2759	3750	2865	3198	2538	2095	2545	2903	2418	3696	2790	4335	2397	1892	1659	1779
YER145C-A	206	136	274	189	172	146	228	159	131	234	193	208	186	147	208	98	233	140	201	426	196	216	116	213	265	195	272	229	233	284	206	389	240	146	137	171
YER146W	0	0	1	0	0	0	0	0	1	1	0	0	0	0	0	0	0	0	0	1	0	0	0	0	0	1	0	0	0	0	0	0	1	0	0	0
YER147C	6184	4788	11677	4730	4840	3872	6066	4046	5109	7047	9502	6785	5888	5052	6302	3828	8928	4216	5039	23382	6173	9064	6163	7166	7786	6023	7248	9600	6436	10593	9384	11284	6424	6322	4117	4505
YER147C-A	319	158	484	205	182	122	265	198	195	324	288	296	327	282	321	141	221	144	197	577	295	321	73	305	299	258	343	329	323	382	312	389	242	183	109	102
YER148W	181	112	287	102	117	144	178	99	148	128	214	143	121	102	169	109	255	84	94	563	131	189	135	166	177	141	188	163	184	248	169	267	197	130	140	155
YER148W-A	26	21	24	9	12	11	17	18	10	8	14	22	13	6	17	14	22	7	9	60	13	32	17	23	19	12	9	12	12	19	6	16	10	9	1	10
YER149C	206	152	559	154	178	152	266	219	250	243	514	268	171	195	242	176	360	146	179	1558	188	360	635	230	230	188	199	372	206	474	333	427	133	186	145	128
YER150W	1130	527	1276	707	620	569	1093	623	816	1086	1168	837	759	550	843	571	949	626	748	2275	795	1063	555	884	1624	965	1208	1902	1054	1557	1440	1558	804	1032	583	644
YER151C	5354	4066	9948	4427	4405	3640	5940	3723	4580	5494	7037	4910	3985	3432	5010	3513	6958	3710	3987	18418	4962	6298	5214	5628	5757	4690	5810	6246	4750	7631	5326	8868	4943	3492	3817	3925
YER152C	2318	1678	4151	1723	1791	1602	2349	1546	1686	2454	3024	2146	1599	1379	2039	1572	2642	1580	1504	7392	1847	2741	2117	2341	2196	1911	2409	2393	1950	3059	2214	3790	2170	1330	1545	1531
YER152W-A	2	2	0	0	2	2	0	5	1	3	0	0	0	0	0	0	0	1	2	7	1	1	3	0	2	0	2	0	0	0	0	1	0	1	0	1
YER153C	2853	2014	6209	2533	2458	2332	2999	2143	2914	3263	4850	3370	2522	2280	3292	2341	5500	2040	2168	15586	3055	4867	5214	3354	2595	2402	2995	3396	2644	5003	3947	5424	2976	2249	2161	2157
YER154W	2159	1142	2846	2076	1646	1423	2198	1536	1693	2170	2277	1649	1801	1437	1748	1298	2852	1655	1711	5929	2098	2808	1338	2296	2360	1949	2517	2898	2172	3265	2730	4032	2380	1838	1803	1730
YER155C	6155	4142	10165	4641	4515	4036	5876	3953	4174	7081	9095	6125	4877	4213	6035	3926	7109	4598	4967	22530	5426	7303	7552	6148	7369	5311	6157	10107	6183	8985	8630	10525	5427	6429	4711	4519
YER156C	827	609	1221	629	665	512	752	459	541	816	944	715	758	633	715	467	981	546	678	1992	763	978	311	971	838	803	819	1084	872	1427	840	1617	953	597	629	693
YER157W	2408	2075	5349	2185	2267	2161	2396	1435	2121	2848	4068	2793	2233	1800	2676	1644	3623	1789	1636	10726	2295	3669	3668	2591	2120	1803	2072	2603	1851	3247	3211	4082	2421	1883	1666	1715
YER158C	9565	7463	21404	8308	9049	8119	11533	7509	10113	10510	17853	11393	6938	7015	9503	6174	17716	7039	7837	58825	10174	16188	19351	12494	7431	7804	9028	8898	8548	14475	9011	18305	8740	5614	6646	6532
YER158W-A	0	0	0	0	0	0	0	0	0	0	0	0	0	0	0	0	0	0	0	0	0	0	0	0	0	0	0	0	0	0	0	0	0	0	0	0
YER159C	0	0	0	0	0	0	0	0	0	0	0	0	0	0	0	0	0	0	0	0	0	0	0	0	0	0	0	0	0	0	0	0	0	0	0	0
YER159C-A	0	0	0	0	0	0	0	0	0	0	0	0	0	0	0	0	0	0	0	0	0	0	0	0	0	0	0	0	0	0	0	0	0	0	0	0
YER160C	1500	838	2307	1050	1205	894	2071	1292	1370	1627	2171	1367	1082	1005	1753	1747	2014	573	1132	5294	934	1787	1861	1382	1338	1194	1741	1210	1238	2258	1376	2540	989	569	930	888
YER161C	721	325	785	844	643	369	699	468	441	549	502	429	537	341	533	281	715	438	522	1280	526	656	284	715	552	633	680	562	574	800	632	1070	681	573	588	541
YER162C	2620	1938	5418	1996	2178	1749	2883	1936	2382	2730	4283	2741	2034	1947	2727	1770	4322	1996	1840	12394	2381	4057	4153	3151	2124	2101	2346	2423	2055	3560	2741	4422	2437	1608	1747	1840
YER163C	469	193	395	380	336	288	495	307	201	427	324	268	332	237	283	358	309	351	480	501	337	358	164	413	609	573	598	734	490	557	404	819	416	483	494	432
YER164W	38258	29490	73918	29725	29423	26297	39590	25395	33142	41948	60742	41040	30506	24652	37540	23737	44405	22416	26846	145166	33536	49896	52560	37489	39709	29317	35671	50547	31703	52035	52778	59619	33404	32537	23771	26566
YER165C-A	132	43	128	115	60	80	123	98	64	107	89	57	67	63	78	86	111	66	70	186	103	91	30	114	98	72	94	126	91	126	70	157	58	55	81	82
YER165W	1569	659	1360	1278	996	896	1622	1194	857	1579	1183	983	958	757	854	1086	1082	1006	1339	1985	1200	1134	623	1371	1305	1025	1261	1702	1147	1253	834	1988	877	967	1011	917
YER166W	7459	4914	12487	6369	5787	5139	8074	5309	5970	7146	9937	6771	5387	4802	7026	4580	8732	4694	4995	22589	6164	8954	9201	7520	6028	5123	6466	7041	5775	8696	6210	10453	5796	3886	4293	4409
YER167W	2864	2423	5639	2348	2509	1966	3014	1835	2415	3030	4110	2987	2485	2192	2902	1679	3980	1732	2363	9753	2948	3953	2620	3364	3557	2814	3301	4054	3190	5170	3950	5729	3490	2696	2311	2455
YER168C	1936	954	2553	1482	1387	1075	2917	1939	2045	1949	2186	1561	1410	1171	1432	1003	1883	1156	1401	5193	1501	1988	1192	1753	4050	1777	2146	5599	1616	2278	2854	2097	1067	1545	686	838
YER169W	3560	2574	6650	2974	3151	2622	3785	2620	2957	3585	4709	2969	2843	2525	3400	2485	5968	2714	2630	13646	3265	5209	3731	3950	3540	3215	3790	4494	3241	4972	3982	6479	3418	2565	2581	2454
YER170W	778	677	1660	743	693	702	825	628	795	949	1272	894	741	680	913	635	1308	623	729	2886	952	1207	736	1059	920	759	896	1006	780	1437	1060	1632	897	672	581	668
YER171W	2550	1640	4461	2310	2225	1970	2505	1758	2116	2769	3689	2535	2118	1948	2604	1827	3532	1563	1905	9255	2335	3747	3260	2725	2240	2064	2544	3180	2363	3933	3697	4733	2518	1890	1903	1807
YER172C	2881	1851	4126	2453	2250	2011	3128	2043	2050	3202	3508	2567	2300	1991	2746	2075	3564	2326	2553	8641	2728	3505	2728	3310	2793	2417	2991	3678	2952	3828	2535	5091	2528	2324	2237	2037
YER172C-A	18	21	68	8	35	13	29	37	20	27	72	24	21	18	35	18	53	13	28	187	15	50	86	38	26	17	20	22	20	50	17	51	19	12	13	3
YER173W	5656	4599	11962	5064	5099	4034	6017	3856	4602	6242	9212	5468	4025	3362	4887	3295	7575	3571	5616	25114	6065	9291	6772	7135	3076	3339	3832	3379	2965	4969	3268	6776	3448	2320	3070	2756
YER174C	479	303	732	368	329	264	562	348	435	534	578	439	335	249	360	252	531	344	413	1875	483	609	444	623	449	392	442	436	404	514	324	646	336	286	258	304
YER175C	1289	461	1419	801	776	776	1334	846	835	1291	1371	1148	838	647	940	668	1026	662	930	3399	957	1275	1290	1152	1207	909	1096	1436	927	1161	776	1187	646	883	646	646
YER175W-A	346	145	517	237	206	196	373	234	257	356	427	371	274	177	267	178	369	242	261	1106	301	419	373	334	303	198	318	475	284	404	280	415	228	280	167	184
YER176W	60681	51639	128299	51899	51763	44566	68683	47277	58880	57646	89079	57586	41993	39835	56710	40762	95315	43595	41008	245993	55447	87951	80376	66037	36912	40380	49814	37756	43253	67921	36735	78775	43448	22131	35101	35755
YER177W	7714	7175	20830	6694	7125	6589	9706	6181	8716	8433	15458	9062	5813	5066	8281	6122	14131	5732	5203	50317	6689	13814	21236	7959	5236	5700	6472	6163	5679	11061	6925	12665	6113	3555	4819	4859
YER178W	872	770	2003	743	751	705	1035	666	906	1044	1633	1029	728	648	975	668	1655	653	609	4703	761	1496	1759	1040	802	841	860	937	733	1448	921	1622	764	591	534	559
YER179W	498	482	813	423	346	245	541	384	468	493	567	429	445	463	470	250	597	325	405	1455	419	639	345	463	658	428	691	559	456	673	561	837	463	382	299	336
YER180C	2162	1766	4359	1899	2073	1737	2871	1846	2317	1908	2891	1860	1483	1282	2017	1535	3907	1785	1327	7933	1620	3308	2381	2371	1366	1721	1983	1345	1736	2604	1371	3857	1825	921	1684	1448
YER180C-A	1510	1268	4073	1335	1446	1191	1882	1224	1859	1389	2855	1599	1090	921	1598	1269	3510	1385	865	9875	1178	2887	4656	1575	850	1164	1296	863	1151	2285	1101	2733	1126	645	934	878
YER181C	632	468	1138	405	476	337	584	396	472	639	856	648	500	516	613	360	915	370	481	2166	525	827	499	694	605	540	620	721	556	809	732	1040	666	463	459	428
YER182W	559	508	1333	570	482	415	665	479	538	606	1070	658	539	460	710	414	1070	402	467	3202	659	1080	1258	747	489	547	537	605	468	772	568	955	455	392	398	367
YER183C	570	523	1304	417	558	468	554	453	530	610	1004	693	474	460	621	421	927	439	517	2808	563	961	1088	678	417	382	425	601	459	679	645	934	481	390	332	300
YER184C	703	534	1375	518	633	454	722	438	626	726	967	698	585	461	577	423	1080	531	530	2715	656	884	916	799	497	495	633	629	500	845	517	942	535	436	419	402
YER185W	2187	1873	4279	1952	1987	1516	2294	1645	1886	2204	2745	2167	2053	1753	2349	1487	3698	1599	1669	7938	2167	3133	1893	2694	2285	2011	2496	2313	2296	3658	2451	4123	2513	1698	1856	1693
YER186C	87	43	136	54	55	52	122	52	70	61	105	58	54	42	52	61	155	60	50	342	56	131	95	85	67	46	76	47	33	76	72	100	37	48	51	60
YER187W	274	174	408	258	229	198	280	191	242	204	360	184	201	161	207	236	374	131	163	1085	211	449	365	189	104	101	120	114	132	160	148	163	124	95	104	85
YER188C-A	0	0	0	0	0	0	0	0	0	0	0	0	0	0	0	0	0	0	0	0	0	0	0	0	0	0	0	0	0	0	0	0	0	0	0	0
YER188W	127	120	365	157	128	127	156	100	155	142	272	152	68	64	174	112	204	109	94	746	130	207	396	178	84	64	99	88	66	158	69	123	78	49	48	70
YER189W	0	0	0	0	0	0	0	0	0	0	0	0	0	0	0	0	0	0	0	0	0	0	0	0	0	0	0	0	0	0	0	0	0	0	0	0
YER190C-A	0	0	0	0	0	0	0	0	0	0	0	0	0	0	0	0	0	0	0	0	0	0	0	0	0	0	0	0	0	0	0	0	0	0	0	0
YER190C-B	0	0	0	0	0	0	0	0	0	0	0	0	0	0	0	0	0	0	0	0	0	0	0	0	0	0	0	0	0	0	0	0	0	0	0	0
YER190W	0	0	0	0	0	0	0	0	0	0	0	0	0	0	0	0	0	0	0	0	0	0	0	0	0	0	0	0	0	0	0	0	0	0	0	0
YFL001W	3208	2042	4797	2720	2654	2144	3016	2127	2441	3248	3744	3122	2600	2394	2965	1932	3776	2058	2547	8543	3054	3850	2013	3543	3458	2902	3542	3883	3346	4861	4314	5811	3445	2564	2473	2545
YFL002C	3945	2416	6922	2951	3180	2460	3633	2288	2892	4560	6225	4278	3695	3467	4073	1912	5535	2428	3127	16802	3702	5506	4925	4827	5186	3589	4380	6730	4151	6842	6171	7945	4307	4527	2824	2931
YFL002W-A	11772	7687	21977	9604	8964	8470	15235	7912	10345	14140	15601	12986	9790	5438	11831	11111	16466	6138	9869	37550	9519	20098	16936	11935	13766	10108	13063	17758	11447	21975	11453	14861	11570	9675	8484	8724
YFL002W-B	0	0	0	0	0	0	0	0	0	0	0	0	0	0	0	0	0	0	0	0	0	0	0	0	0	0	0	0	0	0	0	0	0	0	0	0
YFL003C	0	0	0	0	0	0	0	0	0	0	0	0	0	0	0	0	0	0	0	0	0	0	0	0	0	0	0	0	0	0	0	0	0	0	0	0
YFL004W	48	46	113	51	37	35	34	22	19	47	47	72	57	28	42	33	92	41	46	148	43	64	37	50	47	54	38	72	53	62	37	88	58	45	22	30
YFL005W	1145	1001	2822	1010	1016	1049	1456	987	1237	1287	2152	1397	1109	1015	1407	1016	2347	900	972	7050	1255	2045	2448	1468	958	930	1096	1044	980	2003	1244	2180	1072	727	731	907
YFL007W	23706	16804	42425	20854	20082	16400	26156	18354	21324	22595	29997	21212	18675	16802	21851	14872	35494	16259	17695	82417	22253	32393	22205	26291	18000	17529	21489	19502	19623	29588	19129	35787	19959	12396	15684	15690
YFL008W	2672	902	2179	2306	1951	1731	3012	2215	1456	2896	2132	1515	2004	1528	1739	1890	2710	2347	2713	4726	2426	2497	1339	3051	2294	2022	1856	2690	2561	2200	1450	3556	1319	1493	1900	1607
YFL009W	2493	590	1808	2152	1726	1214	1952	1231	1113	2277	1491	1483	1771	1262	1623	1223	2158	1550	2038	3685	2017	2149	746	2389	2308	2082	2434	2222	2401	2699	1864	3515	2375	1699	1873	1779
YFL010C	65	10	25	65	56	27	41	25	19	62	31	33	36	27	25	27	40	39	25	44	34	40	10	76	79	56	95	48	70	57	36	61	46	53	72	52
YFL010W-A	10	8	13	5	7	9	9	7	2	11	3	11	8	7	15	14	10	6	13	9	8	8	4	15	15	4	6	8	11	4	10	2	4	6	6	9
YFL011W	1509	1058	2160	1440	1499	870	1403	927	941	1751	1460	1254	1319	946	1221	831	1631	873	1157	3016	1417	1534	684	1393	1874	1553	1925	2097	1461	2284	1878	3056	1873	1261	1387	1348
YFL012W	12	9	28	27	22	10	33	26	12	19	51	19	23	28	29	8	33	16	18	82	18	16	17	19	5	7	11	4	11	23	9	15	10	11	0	16
YFL012W-A	57	47	153	71	58	57	69	42	58	44	69	44	41	28	36	56	164	40	26	264	45	101	137	81	18	25	47	5	34	47	18	67	37	20	34	36
YFL013C	301	195	425	249	233	203	296	172	217	149	209	119	216	170	222	196	395	189	194	713	177	288	115	315	113	192	174	95	177	251	79	204	148	55	178	141
YFL013W-A	2	5	8	12	11	5	0	2	3	1	0	1	1	2	2	2	3	1	3	11	5	5	2	0	2	0	6	0	1	3	0	9	0	2	2	2
YFL014W	15	9	36	25	28	31	30	6	23	21	32	31	13	20	32	29	37	16	21	99	32	31	36	20	17	25	28	18	23	27	38	46	16	18	10	23
YFL015C	7	1	12	6	8	3	13	5	0	7	5	8	3	1	8	10	14	10	4	26	5	17	6	5	1	1	8	8	10	12	5	18	3	2	14	1
YFL015W-A	0	2	1	0	0	0	1	0	0	0	3	0	0	0	0	1	1	0	0	2	0	0	0	0	1	0	1	0	0	0	1	0	0	0	0	0
YFL016C	3603	2035	5378	3342	3400	2436	3769	2538	2623	3570	4152	3003	2950	2358	3011	1933	3802	2267	2543	8480	2842	3965	2049	3690	3519	3265	4199	3400	3531	4842	3497	6934	3893	2757	3226	3237
YFL017C	4500	4474	8475	4852	5071	4092	7502	5435	6547	4951	6351	5240	2810	3205	4201	3719	8529	3673	3677	19460	4871	7358	8008	5678	1392	1991	2251	1451	2323	2754	1673	3256	1973	959	1835	1786
YFL017W-A	108467	98773	222758	102481	110873	93303	160445	118322	141490	109651	177986	112212	58444	62448	77253	72708	222376	87699	78949	528981	110773	187176	170703	139862	19047	30174	29783	17246	32745	39023	15693	57202	27011	8423	29858	22649
YFL018C	7036	4845	10530	5647	5269	3920	9499	6578	6818	6056	7217	5166	5073	4167	5604	4352	8513	4627	4608	17558	6037	7657	4404	6974	4575	5953	7275	4044	5877	8188	3665	8922	5219	2574	4721	4675
YFL019C	1410	1166	3346	1146	1297	999	1752	1101	1438	1541	2594	1623	1235	1134	1717	1029	3024	1131	1047	8294	1431	2461	2466	1888	1394	1420	1508	1576	1370	2443	1695	2855	1578	914	902	968
YFL020C	3646	2401	5445	2919	2790	2087	3667	2486	2866	3046	3470	2393	2804	2329	3037	2340	4791	2690	2637	9371	3071	4113	1943	3625	2498	2656	3212	2283	2616	4322	2332	5218	3141	1628	2411	2416
YFL021C-A	35	32	91	30	28	30	35	37	26	36	56	28	35	31	36	29	72	12	33	192	25	59	68	31	14	7	10	22	13	25	6	34	6	5	8	11
YFL021W	232	184	435	240	261	155	308	188	225	263	329	241	205	222	238	152	381	180	121	956	201	375	255	311	94	149	161	137	164	206	147	229	160	108	127	125
YFL022C	3342	2696	8205	2683	2710	2265	4041	2488	3665	3893	6503	4148	2782	2006	3504	2203	4932	2324	2222	17600	3133	5162	8511	3620	4189	2499	2835	6659	2619	5345	6538	5101	2648	3083	1703	1654
YFL023W	6725	5616	14265	4784	4954	4267	7465	4656	5918	8034	10942	7373	5857	4335	6942	4157	8463	4223	4432	26378	6064	8499	8583	6709	9748	5575	6410	14028	6396	10860	12346	10725	5627	7367	3555	4067
YFL024C	4834	3046	9962	3468	3559	3045	4238	2713	3774	6212	9358	6474	4732	4016	6082	2885	6018	2545	3207	22494	4124	6845	9106	5214	6621	3759	4223	10165	4965	8240	9602	7802	4422	5383	2281	2552
YFL025C	7562	4263	12405	7151	6857	5912	8676	6186	6869	7652	10199	7013	4544	4018	5453	4488	10584	5334	5985	30256	7530	9850	10067	8413	5003	4904	6105	5355	5776	8055	4878	10893	5659	3162	4953	4360
YFL026W	964	705	1158	995	891	782	1153	813	985	1029	895	994	718	699	891	681	1046	792	741	1753	917	1204	859	1162	869	865	934	1024	899	1118	886	1039	843	647	615	669
YFL027C	1397	1090	2264	1003	1008	884	1339	727	958	1337	1616	1181	1028	994	1262	934	1991	830	985	4265	1204	1822	1188	1471	1419	1144	1393	1763	1256	2180	1695	2386	1347	955	933	965
YFL028C	5240	3713	9727	3850	3597	2921	4589	2924	3522	5911	7390	4907	4764	3736	5199	3344	7711	3386	3803	18108	4633	7071	4799	5206	7054	5651	6532	8716	5833	10417	8837	12188	6431	5639	4226	4425
YFL029C	2218	1399	2785	1782	1521	1027	1865	1315	1282	2374	2074	1821	2007	1627	1942	1114	2149	1458	1612	3679	1745	2305	590	2328	3299	2491	3000	3969	3034	4019	3475	4810	2703	2323	1934	1849
YFL030W	1065	839	2252	886	898	720	1231	865	948	1205	1698	1069	937	849	1164	713	1923	766	735	4454	1116	1725	1201	1294	1420	1240	1393	1611	1220	1914	1468	2380	1274	984	797	953
YFL031C-A	252	237	631	252	239	174	291	196	247	332	450	249	173	202	297	153	444	166	268	1461	306	413	322	379	285	215	280	355	222	412	325	512	244	192	165	171
YFL031W	1073	855	2021	911	884	683	1077	708	835	1129	1669	1155	825	749	1062	509	1776	709	887	4968	1088	1628	1408	1307	1096	947	1010	1082	874	1411	1216	1652	915	665	636	676
YFL032W	607	441	1221	569	606	424	665	434	557	593	912	592	491	423	621	458	895	468	427	2491	527	910	735	664	524	591	621	494	592	931	616	1151	606	405	509	477
YFL033C	51689	43268	103235	45991	44427	41169	60882	40648	51757	50431	69030	50398	37824	36082	50321	40077	83264	42768	39057	203782	52830	71820	69598	60873	34906	35279	45117	37073	37754	59527	38011	71505	40404	21982	32485	33335
YFL034C-A	1007	777	2154	836	864	770	1091	715	1020	1121	1616	1202	908	795	1166	790	1464	628	753	4864	987	1579	1674	1157	901	769	1053	1145	946	1573	1175	1686	868	691	722	792
YFL034C-B	845	513	1162	732	672	478	885	595	568	898	801	741	722	589	723	471	928	529	614	1873	862	800	435	852	954	798	948	1009	993	1189	917	1417	872	685	656	671
YFL034W	3768	2372	5909	3151	3177	2684	4500	2926	3303	3620	4343	3089	2690	2290	3213	2960	4306	2266	2736	11008	3089	4311	3626	3907	2891	2671	3301	3229	2873	4404	2636	4659	2451	1696	2065	2057
YFL036W	8724	7010	19429	5609	5833	5025	9792	6733	8774	10632	17290	10833	7217	6463	8516	5171	14006	5513	5879	42794	7963	13536	14583	9600	11067	8026	9343	13489	8949	15283	10386	15097	7535	7679	4659	5419
YFL037W	2096	1283	2396	2008	1623	1119	2244	1419	1380	1927	1596	1298	1538	1168	1379	1306	2150	1388	1486	2902	1723	1788	575	2160	2230	1938	2307	2416	2086	2565	1838	3447	2036	1750	1818	1528
YFL038C	618	285	499	473	393	337	589	383	304	540	336	309	389	230	288	331	484	433	468	557	395	380	152	476	717	614	738	671	605	668	396	944	492	472	489	452
YFL039C	9568	7551	18770	8168	7954	6592	10109	6772	8173	9342	13046	9163	7510	6238	9018	6307	12826	6614	6545	32110	8946	12788	11225	9546	8339	7701	9591	9006	8207	13494	9286	15118	8663	5854	6760	7021
YFL040W	18641	14308	35284	16281	16480	12899	21520	14302	17125	18543	24451	17367	15533	13693	18646	12178	27593	13557	13761	63055	17865	24510	17886	21471	15732	15822	19532	16465	17127	26019	17022	31486	16848	11280	13890	13250
[truncated: 4,677 more rows]

## Sheet: 3 DEGs s-LSL
gene	name	na_0	na_4.5	na_10	na_20	na_40	na_60	na_120	na_180	FDR	cluster 1
YKL106W	AAT1	0	-0.388974	-0.0308364	0.163767	-0.0060912	-0.0945207	0.145642	0.0933831	3.57e-10	cluster 1 (283)
YJL200C	ACO2	0	-0.327206	-0.0857236	0.368709	0.136777	-0.0996682	-0.0334263	-0.0156693	6.25e-30	cluster 1 (283)
YDR448W	ADA2	0	-0.580694	0.112618	0.219079	0.145187	-0.387912	0.104586	-0.0126673	2.28e-21	cluster 1 (283)
YOR128C	ADE2	0	-0.421878	0.391508	0.014915	0.150839	-0.185428	-0.102267	-0.161771	2.5e-83	cluster 1 (283)
YHR199C	AIM46	0	-0.31164	-0.128171	0.324687	0.00238817	-0.235093	-0.101346	-0.109521	8.14e-24	cluster 1 (283)
YDR063W	AIM7	0	-0.322206	-0.102466	0.337503	0.0492293	-0.117921	-0.00136374	-0.0373711	2.96e-37	cluster 1 (283)
YML086C	ALO1	0	-0.306299	0.161376	0.247402	-0.0509219	-0.347077	-0.0626564	-0.0125343	2.2e-08	cluster 1 (283)
YBR288C	APM3	0	-0.346707	-0.502175	0.348261	0.414327	-0.250764	-0.00290855	-0.00521964	5.01e-83	cluster 1 (283)
YML022W	APT1	0	-0.526863	0.43482	0.372597	0.25566	-0.104041	0.0709469	0.0669263	7.75e-17	cluster 1 (283)
YNL065W	AQR1	0	-0.192102	-0.0891057	0.404827	0.23899	-0.440013	0.0804916	-0.142508	2.47e-30	cluster 1 (283)
YDL137W	ARF2	0	-0.16534	-0.0725069	0.328295	0.283479	0.00724594	0.102394	0.161214	3.57e-16	cluster 1 (283)
YJL071W	ARG2	0	-0.496143	0.210869	0.0909033	-0.185429	-0.284584	-0.179345	-0.120783	8.99e-29	cluster 1 (283)
YHL040C	ARN1	0	-0.890624	0.965434	0.0775523	0.0259438	-0.10143	-0.100923	-0.0668907	2.93e-215	cluster 1 (283)
YPR060C	ARO7	0	-0.513051	-0.119175	0.239917	0.268404	-0.0286266	0.180853	0.156857	2.25e-15	cluster 1 (283)
YLR242C	ARV1	0	-0.259009	-0.0895124	0.465979	0.198121	-0.360021	0.0455627	-0.110454	2.03e-61	cluster 1 (283)
YJL115W	ASF1	0	-0.196631	-0.186247	0.479066	0.202743	-0.209496	0.216243	-0.0018164	1.44e-11	cluster 1 (283)
YGR124W	ASN2	0	-0.210704	-0.255223	0.313071	-0.0187392	-0.363632	-0.0405856	-0.0710641	3.01e-32	cluster 1 (283)
YPL166W	ATG29	0	0.329137	0.279632	-0.443051	-0.0738644	0.220393	0.140423	0.179	1.36e-06	cluster 1 (283)
YNR002C	ATO2	0	0.121756	0.0553661	-0.324842	-0.0362333	0.0553215	0.109791	0.0543278	3.06e-05	cluster 1 (283)
YLR295C	ATP14	0	0.123732	0.0271229	-0.224695	-0.0501456	0.476109	0.0468733	0.0592579	0.000992819	cluster 1 (283)
YDR298C	ATP5	0	-0.430407	0.667101	0.648001	0.804856	-0.0888807	0.416926	0.374885	2.01e-29	cluster 1 (283)
YIL140W	AXL2	0	0.394148	0.759905	-0.249305	-0.298394	0.287893	-0.0569892	0.0704727	3.83e-94	cluster 1 (283)
YOR113W	AZF1	0	0.398262	0.082965	-0.071113	-0.251421	-0.00520073	-0.0505746	-0.167032	2.28e-16	cluster 1 (283)
YJL095W	BCK1	0	0.0948151	0.0960551	-0.150235	-0.506796	-0.164055	0.130045	0.0440966	9.54e-43	cluster 1 (283)
YML077W	BET5	0	0.436719	0.0529726	-0.0446248	-0.344841	-0.0435854	0.125297	-0.0206901	1.02e-33	cluster 1 (283)
YPL217C	BMS1	0	0.278523	0.113766	0.657781	0.806274	0.0325694	0.48545	0.295126	2.08e-08	cluster 1 (283)
YLL015W	BPT1	0	0.138293	0.257979	0.374831	0.419272	0.116526	0.142239	0.11852	2.89e-14	cluster 1 (283)
YNR051C	BRE5	0	-0.510421	-0.0125944	0.407413	0.338068	-0.455795	0.0313386	-0.0647266	3.49e-48	cluster 1 (283)
YKL092C	BUD2	0	0.450323	0.309801	-0.0761258	0.233434	0.393858	0.259819	0.247653	1.2e-05	cluster 1 (283)
YOR078W	BUD21	0	-0.128325	0.260597	0.434788	0.337925	-0.305097	0.118961	-0.00342786	1.33e-31	cluster 1 (283)
YML042W	CAT2	0	0.379325	0.490857	-0.587641	-0.555173	0.168747	-0.129056	-0.0921014	1.99e-169	cluster 1 (283)
YMR038C	CCS1	0	0.0122481	-0.0637122	0.242556	-0.0347612	-0.373703	-0.0874926	-0.00500888	4.17e-09	cluster 1 (283)
YAL038W	CDC19	0	-0.000625618	-0.132098	-0.213187	-0.344707	-0.162425	-0.100073	-0.137025	1.62e-12	cluster 1 (283)
YLR245C	CDD1	0	0.136715	0.405938	-0.253244	-0.122059	0.30687	-0.0323355	0.159587	1.58e-16	cluster 1 (283)
YML057W	CMP2	0	0.459896	0.567058	-0.473608	-0.439087	0.244579	-0.0287038	-0.0913195	2.52e-116	cluster 1 (283)
YPL189C-A	COA2	0	0.625385	0.429237	-0.255396	-0.0535672	0.232508	0.0750691	0.127941	1.84e-36	cluster 1 (283)
YNR041C	COQ2	0	0.382111	-0.0413947	0.0368291	0.062867	0.216373	0.00502015	0.0479982	0.000533338	cluster 1 (283)
YLL018C-A	COX19	0	0.185819	-0.150538	-0.193754	-0.30194	0.391288	0.103302	-0.222952	0.000473721	cluster 1 (283)
YLR213C	CRR1	0	0.117485	0.611978	0.661762	0.558877	-0.0167584	0.371334	0.241886	3.38e-14	cluster 1 (283)
YNL232W	CSL4	0	0.417729	0.245734	0.535664	0.769673	0.262796	0.51866	0.291594	4.19e-08	cluster 1 (283)
YFR020W	CSS2	0	0.00290156	-0.207704	-0.248677	-0.424587	-0.00901433	-0.216942	-0.290815	0.000242575	cluster 1 (283)
YMR078C	CTF18	0	0.749189	-0.0459061	-0.367606	-0.183856	0.23424	-0.0577915	-0.120093	2.27e-75	cluster 1 (283)
YBR291C	CTP1	0	-0.142185	-0.175187	-0.086424	-0.0133674	-0.344828	0.0547374	-0.167385	2.21e-10	cluster 1 (283)
YPR158W	CUR1	0	-0.426369	0.643212	-0.118966	-0.210855	0.125386	0.0573461	0.0900403	1.11e-42	cluster 1 (283)
YBR112C	CYC8	0	-0.0690394	-0.506344	0.235013	0.055388	-0.389616	0.266147	0.00742543	1.51e-22	cluster 1 (283)
YAL012W	CYS3	0	-0.550911	0.177864	0.459036	0.047592	-0.428141	-0.229842	-0.246738	2.3e-36	cluster 1 (283)
YFL053W	DAK2	0	0.613781	-0.3877	-0.464701	0.0670988	0.489911	0.233458	0.179584	7.79e-14	cluster 1 (283)
YIR029W	DAL2	0	-0.374247	-0.560141	0.393831	0.0229477	-0.342674	0.0406524	-0.00328308	5.69e-32	cluster 1 (283)
YDL031W	DBP10	0	0.0217294	-0.0639622	0.456455	0.474742	-0.0517031	0.224982	0.190611	2.05e-18	cluster 1 (283)
YNR038W	DBP6	0	-0.0662998	-0.190946	0.01918	-0.0936724	-0.328925	-0.0428317	-0.154701	1.09e-14	cluster 1 (283)
YOR236W	DFR1	0	-0.410152	-0.101205	0.186731	-0.0100906	-0.511876	-0.171788	-0.279339	2.28e-09	cluster 1 (283)
YKL078W	DHR2	0	-0.521764	0.0710028	0.434141	0.357248	-0.356097	-0.0483583	0.0374914	7.35e-32	cluster 1 (283)
YMR316W	DIA1	0	-0.128734	-0.195808	0.128104	0.361282	0.142525	-0.264753	0.00433787	2.16e-05	cluster 1 (283)
YMR126C	DLT1	0	0.152336	-0.0587652	0.534032	0.488725	-0.20614	0.143174	-0.0564753	3.71e-24	cluster 1 (283)
YER124C	DSE1	0	0.141751	-0.0447558	-0.323197	-0.293302	0.0787331	0.0360628	-0.123534	0.000164477	cluster 1 (283)
YGR146C	ECL1	0	0.195724	0.288329	-0.31983	-0.398732	0.0311082	-0.0713602	-0.0431181	9.89e-50	cluster 1 (283)
YGR007W	ECT1	0	0.32454	0.432428	-0.35086	-0.175856	0.373347	-0.00623734	0.113238	1.79e-43	cluster 1 (283)
YAL003W	EFB1	0	-0.375574	-0.226651	0.162125	0.0272841	-0.218045	-0.0630047	-0.060914	2.1e-37	cluster 1 (283)
YIL064W	EFM4	0	0.397798	-0.0428097	-0.178071	-0.256369	-0.041462	-0.143441	-0.253667	9.87e-06	cluster 1 (283)
YIR007W	EGH1	0	-0.405325	-0.167986	0.282605	0.26034	-0.436832	0.0852728	-0.0785706	7.52e-44	cluster 1 (283)
YGR145W	ENP2	0	0.0525897	0.117383	0.458798	0.413245	-0.130802	0.231571	0.120661	4.63e-34	cluster 1 (283)
YLR065C	ENV10	0	-0.353437	0.358097	0.2064	0.0556685	-0.69588	-0.0148408	-0.11909	9.58e-16	cluster 1 (283)
YLR318W	EST2	0	0.542085	0.155163	-0.405032	-0.189045	0.335092	0.0805841	0.136943	1.02e-84	cluster 1 (283)
YBR026C	ETR1	0	-0.483195	-0.0908292	0.253182	-0.0349891	-0.311807	-0.0748252	-0.0441894	7.26e-11	cluster 1 (283)
YER060W	FCY21	0	0.106928	0.465267	0.201638	0.0643499	0.368338	0.104393	-0.0901621	0.000720506	cluster 1 (283)
YOR388C	FDH1	0	0.176254	0.411623	-0.147364	-0.616271	-0.113433	0.13181	-0.046054	3.45e-157	cluster 1 (283)
YKR009C	FOX2	0	0.315135	0.47696	-0.505647	-0.302709	0.115892	-0.147393	-0.117971	2.31e-70	cluster 1 (283)
YNR047W	FPK1	0	-0.0869632	-0.299039	0.0957121	0.436024	0.0400717	0.0562433	0.0155989	1.61e-63	cluster 1 (283)
YAL019W	FUN30	0	0.0377421	-0.158246	0.326274	0.283986	-0.0449997	0.182101	0.0847257	6.12e-05	cluster 1 (283)
YLR081W	GAL2	0	0.434324	0.229816	0.305921	0.481045	0.391384	0.334663	0.206191	0.000440219	cluster 1 (283)
YMR215W	GAS3	0	-0.303526	0.0618971	0.529412	0.33767	-0.368349	-0.0312772	-0.184941	7.44e-117	cluster 1 (283)
YGL195W	GCN1	0	0.114912	-0.113784	0.0427636	0.127713	0.353787	0.259532	0.202304	7.26e-07	cluster 1 (283)
YER054C	GIP2	0	-0.802193	-0.197543	0.171006	-0.149975	-0.40253	0.16042	0.0332624	5.38e-55	cluster 1 (283)
YCL040W	GLK1	0	0.28968	0.505233	-0.482199	-0.645414	0.145405	-0.361342	-0.210588	5.13e-59	cluster 1 (283)
YDL021W	GPM2	0	-0.0254839	0.410483	-0.193295	-0.181053	0.0841689	0.00499259	0.0585429	6.93e-43	cluster 1 (283)
YOL056W	GPM3	0	-0.359201	-0.0813721	0.286549	0.0875258	0.0660173	0.0214923	0.239815	9.52e-06	cluster 1 (283)
YKL026C	GPX1	0	0.210954	0.501957	-0.226186	-0.400447	0.390243	-0.0827324	0.0520492	6.7e-32	cluster 1 (283)
YKL109W	HAP4	0	0.27431	-0.37397	-0.189823	-0.109793	0.0988839	-0.145413	-0.180591	2.21e-18	cluster 1 (283)
YLR192C	HCR1	0	0.421945	0.371262	-0.133922	-0.0440091	0.0995126	0.0295811	0.0409055	3.62e-10	cluster 1 (283)
YOR237W	HES1	0	-0.120193	-0.54925	0.192308	0.188815	-0.164923	-0.0392619	0.0417815	2.11e-29	cluster 1 (283)
YGR187C	HGH1	0	-0.277013	-0.0540406	0.278762	0.327846	-0.324091	0.221971	0.0124493	7.09e-15	cluster 1 (283)
YGR191W	HIP1	0	-0.23352	0.200479	0.306665	0.263922	-0.361906	-0.0305615	-0.083977	2.06e-30	cluster 1 (283)
YOL123W	HRP1	0	0.058327	0.568375	-0.319769	-0.305546	0.398296	0.00215849	0.0519666	4.54e-122	cluster 1 (283)
YOR284W	HUA2	0	-0.0973875	-0.333706	-0.154543	0.0332334	0.21548	-0.121599	-0.042599	7.52e-05	cluster 1 (283)
YGL253W	HXK2	0	-0.233365	-0.732622	-0.113925	0.110455	-0.078626	0.0255829	-0.0532229	2.74e-96	cluster 1 (283)
YNL318C	HXT14	0	-0.303418	-0.0837987	0.387277	0.144324	-0.414051	-0.0103503	-0.0958973	8.26e-17	cluster 1 (283)
YER078C	ICP55	0	0.180529	0.352778	-0.162869	-0.168468	0.0456353	-0.0992656	-0.014567	1.33e-46	cluster 1 (283)
YFL013C	IES1	0	0.100529	-0.0837452	-0.902924	-0.144785	0.12224	-0.278113	-0.067628	8.66e-07	cluster 1 (283)
YLR223C	IFH1	0	0.32798	0.150836	-0.151321	-0.0587119	0.125963	0.0592885	0.0382594	2.57e-08	cluster 1 (283)
YML056C	IMD4	0	0.394568	0.0630549	-0.242816	-0.142039	0.0135834	0.074074	-0.11773	3.06e-05	cluster 1 (283)
YCR046C	IMG1	0	-0.0708248	-0.020544	0.402422	0.304745	-0.356234	0.054406	0.00394019	9.26e-30	cluster 1 (283)
YDR315C	IPK1	0	0.349688	0.294146	-0.0533949	0.487437	0.57798	0.216382	0.288126	2.01e-11	cluster 1 (283)
YOL081W	IRA2	0	0.202794	0.315951	0.0562577	-0.188989	0.442891	0.226102	0.116482	1.06e-22	cluster 1 (283)
YER180C	ISC10	0	0.108429	0.246904	-0.215136	-0.236271	0.15562	-0.336964	-0.0211467	3.67e-20	cluster 1 (283)
YKL217W	JEN1	0	0.530657	-0.239456	-0.487577	-0.282181	0.095642	0.0603628	0.0124425	3.49e-84	cluster 1 (283)
YJL174W	KRE9	0	0.258563	0.22764	-0.789123	-0.111365	0.130186	-0.16479	-0.00428357	3.54e-29	cluster 1 (283)
YCL059C	KRR1	0	-0.127254	0.0215625	0.433072	0.495266	-0.1919	0.107094	0.0963402	7.67e-27	cluster 1 (283)
YBR205W	KTR3	0	0.350051	0.239953	-0.0319096	0.0323044	0.751988	0.470637	0.0375677	2.33e-06	cluster 1 (283)
YLR260W	LCB5	0	0.156093	0.333281	-0.23221	-0.148232	0.185716	-0.0234849	0.0727663	6.6e-29	cluster 1 (283)
YOR108W	LEU9	0	-0.326569	-0.275281	0.299296	0.0351664	-0.524773	0.104684	-0.146901	7.85e-27	cluster 1 (283)
YOR084W	LPX1	0	0.0729839	-0.0467588	-0.1603	-0.35427	-0.0234338	-0.122076	-0.10816	3.85e-06	cluster 1 (283)
YPL004C	LSP1	0	0.243018	0.524927	-0.336989	-0.410981	0.148346	-0.160324	-0.0489082	2.06e-107	cluster 1 (283)
YDR234W	LYS4	0	-0.356076	-0.680332	0.254615	0.067711	-0.479523	-0.0881144	-0.17531	6.83e-101	cluster 1 (283)
YJL013C	MAD3	0	0.424357	0.532978	-0.144629	-0.0740912	0.775003	0.43368	0.268182	2.21e-06	cluster 1 (283)
YLR163C	MAS1	0	-0.0987935	-0.0392941	0.672711	0.547351	-0.106601	0.243015	0.177319	2.63e-36	cluster 1 (283)
YKL165C	MCD4	0	-0.100661	-0.342648	-0.206359	0.00460853	0.0503846	-0.0179302	0.0417125	2.79e-05	cluster 1 (283)
YOL126C	MDH2	0	0.841573	0.731645	-0.479089	-0.248807	-0.0946642	-0.0762337	-0.0497053	3.72e-223	cluster 1 (283)
YPR138C	MEP3	0	-0.254593	0.0263344	0.0591934	-0.542686	-0.172245	-0.0128545	-0.180964	2.55e-22	cluster 1 (283)
YGL125W	MET13	0	-0.049513	0.267356	0.00788188	-0.355585	-0.298473	-0.110075	-0.241248	3.5e-34	cluster 1 (283)
YKL001C	MET14	0	-0.424448	0.322669	0.249387	0.28619	-0.184321	-0.0255867	-0.102514	1.52e-32	cluster 1 (283)
YPL038W	MET31	0	-0.511392	0.156671	0.244559	0.156485	0.0888162	0.051136	-0.130196	2.5e-07	cluster 1 (283)
YNL100W	MIC27	0	-0.214961	-0.132184	0.334843	0.0945678	-0.320933	-0.0834581	-0.118585	2.32e-34	cluster 1 (283)
YNL117W	MLS1	0	-0.43209	0.0480206	0.35563	0.398635	-0.39269	0.0193077	-0.0918365	4.8e-61	cluster 1 (283)
YBR098W	MMS4	0	-0.858719	0.179782	0.442007	0.0536344	-0.565457	0.207066	0.0627314	1.52e-61	cluster 1 (283)
YJR002W	MPP10	0	-0.36567	0.219952	0.297706	0.151047	-0.251965	-0.144108	-0.0918692	1.13e-52	cluster 1 (283)
YGL064C	MRH4	0	-0.324818	-0.0880097	0.142412	0.107604	-0.0964624	-0.161996	-0.0469051	2.98e-07	cluster 1 (283)
YGR084C	MRP13	0	-0.153237	-0.0857865	0.333527	0.112029	0.0629428	-0.0175878	0.00883312	1.33e-12	cluster 1 (283)
YNL306W	MRPS18	0	-0.341681	-0.117628	0.275136	0.0909132	-0.0170571	0.0499543	0.00216664	2.94e-13	cluster 1 (283)
YKL009W	MRT4	0	-0.535651	-0.00370266	0.467117	0.407971	-0.290385	0.164129	0.0596005	1.3e-53	cluster 1 (283)
YNL293W	MSB3	0	-0.997816	-0.0378696	0.139439	-0.0849914	-0.0497953	-0.0188888	-0.0525512	2.34e-102	cluster 1 (283)
YKR080W	MTD1	0	-0.27271	0.457272	0.22585	0.277705	-0.105591	0.0221227	0.0337068	5.21e-32	cluster 1 (283)
YGR055W	MUP1	0	-0.369499	1.37638	0.588799	0.372302	-0.509685	-0.217793	-0.220478	0	cluster 1 (283)
YLR382C	NAM2	0	-0.231581	-0.00988982	0.346872	0.264411	0.0848319	-0.0216024	0.0901648	2.75e-15	cluster 1 (283)
YPL126W	NAN1	0	-0.178979	0.125605	0.371693	0.376274	-0.351722	0.187923	-0.00610837	9.66e-41	cluster 1 (283)
YJL116C	NCA3	0	-0.138833	-0.11712	0.524329	0.281148	-0.35872	0.0878215	-0.0373357	7.1e-19	cluster 1 (283)
YDR397C	NCB2	0	-0.384593	0.482037	0.642175	0.468209	-0.33008	0.527326	0.164172	1.3e-07	cluster 1 (283)
YPL226W	NEW1	0	-0.304275	-0.0201393	0.377615	0.369109	-0.354512	0.171551	-0.0344916	2.43e-42	cluster 1 (283)
YPL211W	NIP7	0	-0.45525	-0.269737	0.346892	0.371304	-0.360278	0.101349	-0.0614839	1.73e-30	cluster 1 (283)
YLR328W	NMA1	0	-0.0672223	-0.162494	0.219176	0.172155	-0.0222205	0.3603	0.0823305	0.000864646	cluster 1 (283)
YOR206W	NOC2	0	-0.168802	-0.11402	0.407472	0.333607	-0.393684	0.220721	0.0200436	7.47e-54	cluster 1 (283)
YPR144C	NOC4	0	-0.400528	0.0948293	0.401235	0.166882	-0.444619	-0.132877	-0.206388	2.51e-49	cluster 1 (283)
YPL093W	NOG1	0	-0.249035	-0.121414	0.437322	0.280151	-0.536805	0.119101	-0.0866278	1.1e-46	cluster 1 (283)
YOL041C	NOP12	0	-0.12308	-0.0105845	0.444929	0.328929	-0.227648	0.199876	0.0323003	3.59e-17	cluster 1 (283)
YGR251W	NOP19	0	-0.274228	-0.00861778	0.323189	0.254274	-0.13493	0.0496205	0.0250544	4.05e-14	cluster 1 (283)
YOR310C	NOP58	0	-0.283604	-0.00779598	0.472993	0.354172	-0.323938	0.10576	-0.00146668	3.02e-31	cluster 1 (283)
YOL144W	NOP8	0	-0.183833	0.240705	0.438641	0.225446	-0.359067	0.0281757	-0.0967066	1.91e-19	cluster 1 (283)
YGL111W	NSA1	0	-0.14328	0.054298	0.366978	0.234388	-0.294452	0.119548	0.107006	6.03e-29	cluster 1 (283)
YGR159C	NSR1	0	-0.753084	0.385856	0.653934	0.4176	-0.764816	0.039362	-0.183586	2.88e-240	cluster 1 (283)
YKL068W	NUP100	0	-0.324509	-0.0290083	0.288501	-0.0923477	-0.24612	-0.0617809	-0.108465	1.18e-12	cluster 1 (283)
YKL120W	OAC1	0	-0.786717	0.107428	0.237144	0.186959	-0.142164	0.0638257	-0.0478693	2.43e-72	cluster 1 (283)
YGR078C	PAC10	0	-0.240146	-0.00970395	0.275734	-0.0321912	-0.407132	-0.118603	-0.0670114	2.02e-05	cluster 1 (283)
YLR037C	PAU23	0	-0.271163	-0.123202	0.284062	0.0249519	-0.33228	-0.0812157	0.0180488	0.000299251	cluster 1 (283)
YBR186W	PCH2	0	-0.255357	-0.125508	0.350714	0.175955	0.033616	0.00850788	0.0108613	3.9e-20	cluster 1 (283)
YOR360C	PDE2	0	-0.544828	0.689216	0.382849	0.149893	-0.207855	0.10602	-0.0757714	4.3e-29	cluster 1 (283)
YDR323C	PEP7	0	-0.338988	-0.0514106	0.466011	0.370184	-0.232638	0.165764	0.0811066	3.76e-35	cluster 1 (283)
YGR239C	PEX21	0	-0.341037	-0.211315	0.50913	0.0580688	-0.477111	0.0627683	-0.0943711	2.3e-36	cluster 1 (283)
YOL136C	PFK27	0	-0.276526	-0.273528	0.32902	0.454393	-0.0571494	0.031824	-0.115965	2.06e-18	cluster 1 (283)
YNL158W	PGA1	0	-0.322178	0.0933311	0.234655	0.354535	-0.115655	0.111405	-0.00286004	1.35e-13	cluster 1 (283)
YDR183W	PLP1	0	-0.411061	0.0465874	0.386117	0.305868	-0.322072	0.0479731	-0.0237161	3.22e-11	cluster 1 (283)
YOR145C	PNO1	0	-0.356992	-0.0612369	0.399612	0.223004	-0.34777	0.0755305	0.0355453	1.92e-33	cluster 1 (283)
YEL055C	POL5	0	-0.226629	-0.0719454	0.411763	0.10786	-0.187996	0.0280494	-0.000429848	3.61e-31	cluster 1 (283)
YMR129W	POM152	0	-0.201669	0.0530269	0.438978	0.330849	-0.262134	0.131014	-0.000491239	1.27e-84	cluster 1 (283)
YGR123C	PPT1	0	-0.258371	-0.309186	0.219239	0.325653	-0.272129	0.0245295	-0.0630436	7.1e-33	cluster 1 (283)
YNL279W	PRM1	0	-0.611885	0.85149	0.160903	0.0653581	-0.152676	-0.0236834	-0.0117483	2.68e-231	cluster 1 (283)
YIL117C	PRM5	0	-0.685243	0.317618	0.172104	0.22722	-0.160364	-0.179198	-0.0197712	1.1e-20	cluster 1 (283)
YGL120C	PRP43	0	-0.498439	-0.0892006	0.510597	0.322832	-0.607762	-0.0980948	-0.201324	8.58e-81	cluster 1 (283)
YBL046W	PSY4	0	-0.130343	0.0737561	0.496155	0.258308	-0.461132	0.0986579	-0.0171527	1.77e-48	cluster 1 (283)
YDL230W	PTP1	0	-0.207432	-0.188754	0.331586	0.146522	-0.297357	-0.103264	-0.206661	5.12e-38	cluster 1 (283)
YFR029W	PTR3	0	-0.2813	0.247706	0.335497	-0.0448283	-0.305524	-0.142448	-0.160609	4.05e-41	cluster 1 (283)
YPL212C	PUS1	0	-0.649126	0.1817	0.358109	0.0407981	-0.585402	0.111126	-0.0261627	7.17e-90	cluster 1 (283)
YOR243C	PUS7	0	-0.295309	-0.403957	0.214324	0.336207	-0.110456	0.203835	0.0758273	2.8e-16	cluster 1 (283)
YCR057C	PWP2	0	-0.297401	0.0114612	0.169437	0.118601	-0.325679	-0.0777486	-0.112751	6.96e-23	cluster 1 (283)
YJR111C	PXP2	0	-0.493346	-0.228582	0.120538	0.208136	-0.253844	0.00350896	-0.0373779	6.68e-05	cluster 1 (283)
YPR186C	PZF1	0	-0.400778	0.192166	0.149564	0.353452	-0.0530414	0.0798414	0.0761961	9.34e-16	cluster 1 (283)
YOR368W	RAD17	0	-0.252341	-0.139317	0.359385	0.170182	-0.00868991	0.04804	0.0357558	4.29e-12	cluster 1 (283)
YOR101W	RAS1	0	-0.145059	-0.122302	0.251367	0.307355	-0.347633	0.0307957	-0.0210468	1.09e-16	cluster 1 (283)
YAL036C	RBG1	0	-0.23228	-0.173094	0.18948	0.195131	-0.556555	0.024816	-0.0360254	4.01e-33	cluster 1 (283)
YOL080C	REX4	0	-0.919022	0.057552	0.377215	0.406907	-0.244902	0.191937	0.0653854	1.16e-26	cluster 1 (283)
YLR176C	RFX1	0	-0.395077	-0.130998	0.335123	0.11482	-0.188363	-0.135651	-0.0458282	8.63e-15	cluster 1 (283)
YIL057C	RGI2	0	-0.204279	-0.0672372	0.336592	0.200667	0.0979335	0.0142895	0.0792967	2.27e-15	cluster 1 (283)
YOR107W	RGS2	0	-0.4077	0.635156	0.436691	0.107526	-0.108343	0.107792	-0.043357	7.6e-24	cluster 1 (283)
YOR095C	RKI1	0	0.094259	0.0141174	0.322842	0.429791	-0.303861	0.128806	-0.000583737	1.31e-21	cluster 1 (283)
YMR239C	RNT1	0	-0.263101	-0.0644518	0.349519	0.127324	-0.0782938	0.0303206	0.0173481	1.65e-25	cluster 1 (283)
YGL144C	ROG1	0	-0.401248	-0.1062	0.134498	0.064342	-0.0712128	-0.00499221	0.0404953	2.57e-06	cluster 1 (283)
YGL171W	ROK1	0	0.0167523	-0.0732622	0.348095	0.383675	-0.211996	0.181984	0.0122877	3.98e-13	cluster 1 (283)
YPR010C	RPA135	0	-0.316655	-0.241577	0.552335	0.137496	-0.595748	0.0785133	-0.151388	1.29e-102	cluster 1 (283)
YOR340C	RPA43	0	-0.399534	-0.118491	0.489181	0.39543	-0.521301	0.0832463	-0.0154977	1.18e-100	cluster 1 (283)
YHR143W-A	RPC10	0	-0.301268	-0.149558	0.348071	0.398453	-0.421061	0.0637275	0.00548141	7.18e-08	cluster 1 (283)
YKR025W	RPC37	0	-0.326783	0.132865	0.303871	0.25959	-0.30119	0.0327135	-0.0324993	8.36e-23	cluster 1 (283)
YPR110C	RPC40	0	-0.342871	-0.204006	0.300668	0.250852	-0.329265	0.149244	0.0533087	1.19e-55	cluster 1 (283)
YPR190C	RPC82	0	-0.554754	0.0708197	0.147294	-0.019415	-0.392128	-0.165197	-0.137559	8.02e-43	cluster 1 (283)
YKR081C	RPF2	0	-0.209383	-0.0158362	0.457257	0.474695	-0.34523	0.250559	0.0328251	4.75e-54	cluster 1 (283)
YPR102C	RPL11A	0	-0.153095	-0.0269708	0.415878	0.319962	0.0223862	0.113492	-0.108193	1.71e-06	cluster 1 (283)
YGR085C	RPL11B	0	-0.165525	-0.0968686	0.359316	0.0568024	-0.0910393	0.0621034	0.00270364	5.72e-21	cluster 1 (283)
YKL006W	RPL14A	0	-0.320571	0.112672	0.37568	0.326919	-0.0236334	0.0414286	0.0641324	4.99e-07	cluster 1 (283)
YOL120C	RPL18B	0	-0.271046	-0.121439	0.338796	0.0706347	-0.0772313	0.0363675	0.0159118	1.82e-11	cluster 1 (283)
YPL079W	RPL21B	0	-0.388655	-0.185867	0.304206	0.117715	-0.0655854	-0.0598829	-0.0511846	7.11e-14	cluster 1 (283)
YOR234C	RPL33B	0	-0.176448	-0.0592784	0.368817	0.143729	-0.159982	0.00298672	0.0404866	3.14e-18	cluster 1 (283)
YPR043W	RPL43B	0	-1.06056	0.691242	0.438134	0.463337	-0.0376967	0.0853286	0.369993	9.89e-07	cluster 1 (283)
YPL131W	RPL5	0	-0.252757	-0.0323463	0.423033	-0.0175118	-0.285831	-0.122959	-0.136697	6.45e-26	cluster 1 (283)
YPL198W	RPL7B	0	-0.381182	-0.255191	0.449371	-0.00526597	-0.273651	0.0114368	-0.00140723	9.2e-59	cluster 1 (283)
YGL147C	RPL9A	0	-0.275377	-0.132388	0.33574	0.178719	-0.113198	0.0364467	-0.0657694	1.51e-16	cluster 1 (283)
YNL067W	RPL9B	0	-0.453547	0.269666	0.325304	-0.0759509	-0.241798	-0.168105	-0.073373	2.92e-25	cluster 1 (283)
YFL036W	RPO41	0	-0.368621	0.0825884	0.254355	-0.0140009	-0.147791	-0.127722	-0.0676973	1.3e-26	cluster 1 (283)
YHR062C	RPP1	0	-0.385751	0.377279	0.575598	0.397274	-0.310255	0.312515	0.196281	5.84e-43	cluster 1 (283)
YLR048W	RPS0B	0	-0.389366	-0.0742657	0.361775	0.0954216	-0.155346	-0.0786899	-0.0552142	8.21e-24	cluster 1 (283)
YDR064W	RPS13	0	-0.24622	-0.040403	0.344149	0.172129	-0.0438635	-0.0274886	0.0201663	3.17e-06	cluster 1 (283)
YOL040C	RPS15	0	-0.251296	-0.0966061	0.342139	0.0218275	-0.149125	-0.281267	-0.177514	1.99e-17	cluster 1 (283)
YDL083C	RPS16A	0	-0.214882	-0.0691683	0.50098	0.218847	-0.200019	0.0235749	0.00540087	8.69e-56	cluster 1 (283)
YNL302C	RPS19B	0	-0.526718	0.121013	0.38593	0.108401	-0.249945	-0.0541341	-0.103254	7.02e-11	cluster 1 (283)
YKR057W	RPS21A	0	-0.401446	-0.169685	0.14125	0.212409	-0.0304497	-0.0221516	0.0747706	2.71e-10	cluster 1 (283)
YKL156W	RPS27A	0	-0.280722	0.0301958	0.399686	0.180225	-0.0308591	0.00851261	0.0687653	1.01e-13	cluster 1 (283)
YOR182C	RPS30A	0	-0.57218	0.450029	0.155898	-0.0488521	-0.0436058	0.143307	0.0962915	1.45e-05	cluster 1 (283)
YLR167W	RPS31	0	-0.346882	0.0328917	0.145835	0.198318	-0.124785	-0.251753	-0.185297	1.27e-18	cluster 1 (283)
YPL081W	RPS9A	0	-0.410959	0.186299	0.176155	-0.131932	-0.265325	-0.111911	-0.0722499	1.34e-37	cluster 1 (283)
YBR189W	RPS9B	0	-0.433587	-0.0423213	0.0481028	0.149023	-0.128492	0.0388113	-0.0266826	2.02e-10	cluster 1 (283)
YML043C	RRN11	0	-0.592268	1.11569	0.527538	0.472486	-0.234362	0.30019	0.0242501	2.53e-44	cluster 1 (283)
YPL012W	RRP12	0	-0.0562886	-0.171858	0.474779	0.377536	-0.291268	0.245634	0.0881437	4.95e-33	cluster 1 (283)
YHR065C	RRP3	0	-0.328747	-0.0957438	0.289833	0.10053	-0.403511	-0.0987155	-0.118482	2.18e-19	cluster 1 (283)
YPR137W	RRP9	0	-0.582396	0.365352	0.408166	0.412301	-0.28965	0.148351	0.0517142	1.92e-51	cluster 1 (283)
YOR294W	RRS1	0	-0.284431	0.0365785	0.432924	0.3526	-0.404608	0.0612182	-0.00996414	8.4e-27	cluster 1 (283)
YCR072C	RSA4	0	-0.469276	0.131174	0.203089	0.0581513	-0.467166	-0.0483361	-0.156175	3.79e-33	cluster 1 (283)
YER050C	RSM18	0	-0.620041	0.337886	0.352369	-0.383192	-0.525243	-0.000590049	0.0402381	4.09e-22	cluster 1 (283)
YPL183C	RTT10	0	-0.436521	-0.142594	0.204375	0.189477	-0.316107	0.0564951	-0.0231147	1.42e-28	cluster 1 (283)
YGR245C	SDA1	0	-0.0732319	0.0225775	0.509861	0.425814	-0.282328	0.258487	0.0568186	9.16e-28	cluster 1 (283)
YLL041C	SDH2	0	-0.403537	0.00501628	0.155105	0.178549	-0.266296	0.0148242	-0.195971	0.000256922	cluster 1 (283)
YIL084C	SDS3	0	-1.02007	0.20815	0.524905	0.142313	-0.541999	0.123383	0.065763	6.76e-36	cluster 1 (283)
YER081W	SER3	0	-0.0289333	-0.142833	0.204019	0.196221	-0.342525	0.174119	-0.0423195	5.24e-08	cluster 1 (283)
YDR023W	SES1	0	-0.161402	-0.0368871	0.335627	0.16846	-0.0473951	-0.0501867	-0.0260652	2.67e-17	cluster 1 (283)
YDL168W	SFA1	0	-0.549829	0.0606827	0.256037	0.186268	-0.494351	0.00831985	-0.0679884	2.92e-49	cluster 1 (283)
YLR336C	SGD1	0	-0.138623	-0.213509	0.347166	0.122532	-0.0775682	-0.00912489	-0.0835331	1.51e-06	cluster 1 (283)
YMR118C	SHH3	0	-0.190196	0.158316	-0.0410475	0.402142	0.0147561	-0.00578299	0.0258045	1.14e-13	cluster 1 (283)
YBL058W	SHP1	0	-0.101054	0.0275909	0.58721	0.165199	-0.633593	-0.0462674	-0.179685	4.29e-38	cluster 1 (283)
YPL026C	SKS1	0	-0.522167	0.12479	0.281351	0.0654151	-0.132307	0.125598	-0.0127266	8.9e-33	cluster 1 (283)
YFR031C	SMC2	0	-0.328439	-0.147375	0.194492	0.110341	-0.216695	-0.0971314	-0.0783396	1.61e-24	cluster 1 (283)
YDR525W-A	SNA2	0	-0.377538	0.607776	0.509844	0.24919	-0.200047	0.26987	0.107284	2.07e-18	cluster 1 (283)
YNR034W	SOL1	0	-0.0451128	0.0229595	0.411078	0.100537	-0.376912	0.087845	-0.00159319	5.42e-11	cluster 1 (283)
YLR066W	SPC3	0	-0.383503	0.373672	0.417447	0.290544	-0.47516	-0.102534	-0.038481	2.64e-52	cluster 1 (283)
YNL126W	SPC98	0	-0.39502	0.0395423	0.273926	0.0211574	-0.349772	-0.0195604	-0.135545	6.39e-18	cluster 1 (283)
YMR191W	SPG5	0	-0.298113	-0.142457	0.407131	0.195313	-0.188575	-0.0555389	-0.0434697	3.18e-28	cluster 1 (283)
YIL073C	SPO22	0	-0.181178	-0.0274934	0.414476	0.0796601	-0.167872	-0.0328348	-0.0584066	4.1e-21	cluster 1 (283)
YER115C	SPR6	0	-0.17716	-0.103178	0.189963	0.327087	-0.0726296	0.117858	0.0725394	1.56e-20	cluster 1 (283)
YGR063C	SPT4	0	-0.168029	-0.0564308	0.0419118	0.396057	-0.297237	-0.0499962	-0.0140422	1.03e-05	cluster 1 (283)
YNL224C	SQS1	0	-0.136891	0.211072	0.331689	0.100587	-0.224461	0.123589	-0.0234191	2.21e-29	cluster 1 (283)
YCL037C	SRO9	0	-0.735483	0.159209	0.287535	-0.181733	-0.152733	0.0679802	-0.191723	1.12e-09	cluster 1 (283)
YKR092C	SRP40	0	-0.247547	0.102142	0.356217	0.321234	-0.334829	0.197719	0.00883802	3.07e-12	cluster 1 (283)
YDL229W	SSB1	0	-0.325099	-0.194149	0.495092	0.104802	-0.349824	-0.16656	-0.195291	5.49e-27	cluster 1 (283)
YHR064C	SSZ1	0	-0.4289	-0.174397	0.204662	0.196021	-0.196658	0.0523191	0.000979412	1.3e-16	cluster 1 (283)
YOR047C	STD1	0	-0.360527	0.189199	0.291231	-0.168224	0.138463	-0.137477	0.069658	1.69e-05	cluster 1 (283)
YDL130W-A	STF1	0	-0.35015	-0.140779	0.251897	0.0288029	-0.121127	-0.114936	-0.00389154	1.37e-08	cluster 1 (283)
YDR082W	STN1	0	-0.196464	-0.0788404	0.464859	0.41572	-0.215331	0.161903	0.0785438	1.6e-31	cluster 1 (283)
YGL184C	STR3	0	-0.590484	0.741174	0.431457	-0.411854	-0.517907	0.242219	0.191085	5.48e-223	cluster 1 (283)
YLR045C	STU2	0	-0.22291	0.365687	0.305411	0.239498	-0.267984	-0.178847	-0.147449	9.41e-30	cluster 1 (283)
YNR004W	SWM2	0	-0.517663	-0.035973	0.0562986	-0.00810474	-0.179219	-0.184208	-0.0789812	2.75e-05	cluster 1 (283)
YBR150C	TBS1	0	-0.180193	-0.0101032	0.375606	0.304244	-0.121272	0.0871505	0.0586199	8.18e-25	cluster 1 (283)
YOR337W	TEA1	0	-0.441031	0.105751	0.367886	-0.139491	-0.40464	0.0210013	-0.159836	5e-27	cluster 1 (283)
YMR313C	TGL3	0	-0.259731	-0.194409	0.489494	0.0149712	-0.176497	0.111617	-0.0252764	1.12e-26	cluster 1 (283)
YIL078W	THS1	0	-0.453207	0.125789	0.203118	0.101035	-0.246801	-0.0461046	-0.00833969	1.64e-35	cluster 1 (283)
YIL137C	TMA108	0	-0.282608	-0.0706924	0.44418	0.0227737	-0.249619	-0.105253	-0.0720258	4.75e-20	cluster 1 (283)
YOR252W	TMA16	0	-0.132838	-0.144649	0.220096	0.358144	-0.213321	0.0879078	0.0331191	3.96e-12	cluster 1 (283)
YOR091W	TMA46	0	-0.190567	-0.0282203	0.32297	0.130708	-0.369265	-0.286213	-0.289279	4.84e-42	cluster 1 (283)
YDR117C	TMA64	0	-0.221517	-0.19286	0.27568	0.212859	-0.468895	0.0743172	-0.0911347	2.95e-22	cluster 1 (283)
YOL124C	TRM11	0	-0.269473	-0.0675218	0.476453	0.598594	-0.406431	0.157521	-0.0451867	3.91e-41	cluster 1 (283)
YKR056W	TRM2	0	-0.344128	0.0232061	0.454188	0.0573943	-0.535526	-0.043617	-0.0917275	1.75e-41	cluster 1 (283)
YPL030W	TRM44	0	-0.827315	0.079107	0.392967	0.152976	-0.401498	0.0475727	-0.106632	8.13e-78	cluster 1 (283)
YER090W	TRP2	0	-0.135299	0.147466	0.141023	-0.00821971	-0.401368	-0.0527582	-0.122678	1.52e-21	cluster 1 (283)
YBR265W	TSC10	0	-0.278346	-0.0527842	0.331657	0.108151	-0.397953	0.168915	-0.206057	5.83e-11	cluster 1 (283)
YDL015C	TSC13	0	-0.358228	-0.18277	0.434467	0.14989	-0.463681	-0.133243	-0.225077	1.59e-63	cluster 1 (283)
YDL060W	TSR1	0	-0.16257	0.206356	0.416708	0.375949	-0.176929	0.0636088	0.0645065	1.13e-36	cluster 1 (283)
YLR212C	TUB4	0	-0.335115	-0.0687723	0.184054	0.275445	-0.40964	0.24526	-0.0612424	9.58e-09	cluster 1 (283)
YDL064W	UBC9	0	-0.269233	0.0286082	0.448076	0.30464	-0.338211	0.228252	-0.0887625	2.43e-19	cluster 1 (283)
YNL186W	UBP10	0	-0.483959	-0.165643	0.448763	0.354828	-0.307924	0.0428299	0.00187535	5.46e-33	cluster 1 (283)
YDL210W	UGA4	0	-0.405203	0.0618164	0.151089	0.188979	-0.130111	0.0135725	0.0486905	1.33e-10	cluster 1 (283)
YDR470C	UGO1	0	-0.0931293	-0.0647655	0.391159	0.146611	-0.128004	0.0361619	-0.0223728	2.7e-21	cluster 1 (283)
YML021C	UNG1	0	-1.08546	0.631702	0.331117	0.142786	-0.432337	0.0963207	-0.058432	4.48e-92	cluster 1 (283)
YLR168C	UPS2	0	-0.537782	0.460547	0.190316	0.20575	-0.398841	-0.240878	-0.309511	1.32e-59	cluster 1 (283)
YGR090W	UTP22	0	-0.176585	-0.238704	0.353327	0.224573	-0.137713	0.0747904	-0.0322022	1.87e-26	cluster 1 (283)
YOR004W	UTP23	0	-0.248592	0.00349364	0.453552	0.315191	-0.0513121	-0.0393601	0.0781684	7.48e-14	cluster 1 (283)
YDR398W	UTP5	0	-0.48439	-0.0854225	0.157918	0.307993	-0.0921248	0.104931	0.0139788	1.16e-53	cluster 1 (283)
YGR128C	UTP8	0	-0.349611	-0.113171	0.380697	0.368109	-0.189905	0.242386	0.100205	8.71e-28	cluster 1 (283)
YHR060W	VMA22	0	-0.285712	-0.239754	0.383818	0.25808	-0.190413	-0.00147697	0.0221616	1.45e-16	cluster 1 (283)
YLR337C	VRP1	0	-0.450227	-0.0531734	0.0844208	0.146312	-0.166731	-0.123117	-0.087516	8.96e-05	cluster 1 (283)
YOR359W	VTS1	0	-0.870855	0.461105	0.373699	-0.178722	-0.592507	-0.284229	-0.269717	8.05e-75	cluster 1 (283)
YOL097C	WRS1	0	-0.107005	-0.149376	0.361499	0.182778	-0.166426	-0.0487508	0.0526954	2.07e-13	cluster 1 (283)
YNL064C	YDJ1	0	-0.08911	-0.00646758	0.395325	0.200122	-0.182846	0.0554867	-0.0117407	1.29e-14	cluster 1 (283)
YEL041W	YEF1	0	-0.791948	0.427832	0.220448	-0.0616291	-0.358932	0.144902	-0.0927348	6.9e-62	cluster 1 (283)
YJL059W	YHC3	0	-0.205287	-0.141717	0.351744	0.388814	-0.191814	0.209629	0.0469237	3.75e-09	cluster 1 (283)
YHR048W	YHK8	0	-0.476408	0.0181893	0.530192	0.328694	-0.151949	0.22983	0.0827195	4.86e-33	cluster 1 (283)
YER005W	YND1	0	-0.165018	-0.229366	0.413078	0.322131	-0.322922	0.0869118	0.0120071	1.52e-53	cluster 1 (283)
YNL304W	YPT11	0	-0.772913	0.415712	0.173376	0.219339	-0.238225	0.0401473	-0.103006	1e-11	cluster 1 (283)
YHR017W	YSC83	0	-0.197854	-0.192756	0.434702	0.055661	-0.285097	0.128327	0.0214748	1.15e-13	cluster 1 (283)
YOR272W	YTM1	0	-0.297371	-0.209855	0.345785	0.171693	-0.381618	0.0875438	-0.0187625	2.59e-33	cluster 1 (283)
YGR211W	ZPR1	0	-0.496136	0.297024	0.279969	-0.16488	-0.381269	-0.161467	-0.209059	2.36e-54	cluster 1 (283)
YGR204W	ADE3	0	-0.3751	-0.017132	0.186694	-0.196795	-0.362873	-0.119818	-0.242759	1.17e-11	cluster 2 (185)
YMR009W	ADI1	0	-0.0201603	-0.618227	0.24678	-0.00848816	-0.287208	0.0162169	-0.0125748	1.73e-35	cluster 2 (185)
YMR003W	AIM34	0	-0.123257	-0.322031	0.126022	-0.443911	-0.29072	-0.125993	-0.140009	3.15e-07	cluster 2 (185)
YPL061W	ALD6	0	0.181549	-0.336317	-0.0682565	-0.184629	-0.0658711	-0.0803812	-0.119292	2.56e-42	cluster 2 (185)
YOR067C	ALG8	0	-0.219514	-0.355642	-0.0685882	-0.0298295	0.00132974	-0.0565354	0.0600587	2.97e-07	cluster 2 (185)
YJR005W	APL1	0	-0.238991	-0.176745	0.157387	-0.188016	-0.441094	-0.0187491	-0.0683522	3.67e-19	cluster 2 (185)
YOL058W	ARG1	0	-0.205168	-0.350215	0.313222	-0.75329	-0.568692	0.162826	0.0119437	1.12e-54	cluster 2 (185)
YER069W	ARG5,6	0	-0.378148	-0.510729	-0.0446519	-0.275774	-0.043592	-0.0240692	-0.1594	9.37e-19	cluster 2 (185)
YOL140W	ARG8	0	-0.415753	-0.364639	0.298236	-0.350212	-0.488264	0.266537	0.101078	2.5e-80	cluster 2 (185)
YGL148W	ARO2	0	-0.275621	-0.317819	0.243531	-0.100232	-0.474734	0.173613	-0.0819128	2.33e-43	cluster 2 (185)
YGL202W	ARO8	0	-0.200435	-0.275398	0.149797	-0.17937	-0.49142	-0.0183368	-0.147039	1.28e-32	cluster 2 (185)
YIL130W	ASG1	0	0.148017	0.363164	0.371866	-0.116585	1.01963	0.759837	0.686821	1.24e-07	cluster 2 (185)
YKL185W	ASH1	0	-0.121304	-0.227781	0.078992	-0.32552	-0.13972	-0.1839	-0.132961	4.36e-06	cluster 2 (185)
YPR145W	ASN1	0	-0.707591	-0.202277	0.251081	-0.127353	-0.393391	0.244757	0.0680705	1.1e-74	cluster 2 (185)
YCR047C	BUD23	0	-0.0843582	-0.0577081	0.345379	0.369537	-0.216072	0.174245	0.001419	2.93e-10	cluster 2 (185)
YLR175W	CBF5	0	-0.347441	0.0301094	0.371452	0.19991	-0.0566742	0.0527695	-0.0147601	3.55e-10	cluster 2 (185)
YPR025C	CCL1	0	0.100504	0.198156	-0.0818557	8.94e-05	0.358153	0.14912	0.146251	3.24e-07	cluster 2 (185)
YHR166C	CDC23	0	-0.040996	-0.0365033	0.38375	0.322389	-0.330986	0.125505	-0.0318645	1.48e-31	cluster 2 (185)
YEL061C	CIN8	0	0.0898489	0.13485	-0.182368	-0.481803	-0.189898	-0.168074	-0.15123	1.02e-45	cluster 2 (185)
YGR110W	CLD1	0	0.323776	0.132799	-0.0335674	-0.130706	-0.132431	0.020234	-0.0341431	1.13e-13	cluster 2 (185)
YPL132W	COX11	0	0.226848	0.218865	-0.156917	0.0869762	0.323327	-0.0870029	0.0253615	1.56e-10	cluster 2 (185)
YDR119W-A	COX26	0	-0.488434	0.0843938	0.276613	-0.200125	-0.398255	-0.0219398	-0.0547946	2.16e-11	cluster 2 (185)
YML078W	CPR3	0	0.251659	0.0139185	-0.0949207	-0.384198	-0.275237	-0.0619456	-0.0834502	8.09e-22	cluster 2 (185)
YLR241W	CSC1	0	-0.184141	-0.0550108	0.363875	0.176741	-0.220453	0.144802	-0.13488	2.5e-13	cluster 2 (185)
YLR087C	CSF1	0	-0.241239	0.448143	0.0459646	-0.0619916	-0.105024	-0.0127107	-0.0478351	2.28e-84	cluster 2 (185)
YCR015C	CTO1	0	0.248224	0.192775	-0.387422	-0.126059	0.0389668	0.190633	0.0623262	3.36e-07	cluster 2 (185)
YKL096W-A	CWP2	0	0.35115	0.380771	-0.211662	-0.362424	0.129453	0.00272872	0.231201	4.61e-10	cluster 2 (185)
YIR027C	DAL1	0	-0.232105	-0.267553	0.0590403	0.510932	0.202824	0.0178012	-0.0510538	4.3e-12	cluster 2 (185)
YGL078C	DBP3	0	-0.0745345	-0.164675	0.545506	0.521016	-0.312823	0.156638	0.0111523	1.35e-58	cluster 2 (185)
YKR024C	DBP7	0	-0.509133	-0.0236615	0.351369	0.255524	-0.446004	0.178146	-0.0598128	1.71e-17	cluster 2 (185)
YHR144C	DCD1	0	-0.35459	-0.357679	0.197585	0.0411034	-0.281762	-0.0223364	-0.0958991	1.06e-12	cluster 2 (185)
YBR201W	DER1	0	0.574462	-0.394953	-0.336812	-0.274528	0.0996946	0.0914292	0.0106887	2.17e-08	cluster 2 (185)
YDR411C	DFM1	0	-0.00612111	0.0247512	0.467991	0.557034	-0.0653445	0.224743	0.181313	9.26e-30	cluster 2 (185)
YDR069C	DOA4	0	0.103839	0.507603	-0.127001	-0.489867	0.0813305	-0.251198	-0.069679	2.22e-46	cluster 2 (185)
YIL103W	DPH1	0	0.342308	0.251704	-0.261817	-0.00320136	0.401371	0.017971	0.055617	1.61e-28	cluster 2 (185)
YKL191W	DPH2	0	-0.207104	-0.130487	0.247623	0.0511464	-0.447545	-0.135012	-0.138625	1.61e-29	cluster 2 (185)
YBR007C	DSF2	0	-0.404979	0.0218055	0.126154	-0.0242209	-0.0843838	0.0443678	-0.17474	3.93e-08	cluster 2 (185)
YNL191W	DUG3	0	0.0507581	0.143427	0.342447	0.394524	0.323246	0.290785	0.222425	1.09e-05	cluster 2 (185)
YKR054C	DYN1	0	0.260329	0.084835	0.111151	0.0857852	0.524369	0.343232	0.190951	2.04e-07	cluster 2 (185)
YHR132C	ECM14	0	0.0690953	-0.144802	-0.179815	-0.355366	-0.182083	-0.0635643	-0.0329476	1.65e-11	cluster 2 (185)
YER035W	EDC2	0	-0.290923	-0.0288796	0.273783	0.274315	-0.392411	0.0941297	-0.0752797	7.08e-16	cluster 2 (185)
YFL024C	EPL1	0	-0.0814325	-0.172838	0.452124	0.388293	-0.193177	-0.0978385	-0.0382892	6.02e-29	cluster 2 (185)
YGR175C	ERG1	0	-0.0688073	-0.344768	0.0376328	-0.261411	-0.520801	0.163832	-0.0400207	2.59e-17	cluster 2 (185)
YJL167W	ERG20	0	-0.30534	-0.467492	0.0667246	-0.174973	-0.27023	-0.186266	-0.231672	2.66e-20	cluster 2 (185)
YOR051C	ETT1	0	-0.127546	-0.15608	0.460208	0.266158	-0.182401	0.262983	0.0434802	1.59e-34	cluster 2 (185)
YBR101C	FES1	0	-0.324397	-0.245718	0.157556	0.236648	-0.0319384	-0.0105368	0.00415598	7.08e-30	cluster 2 (185)
YMR319C	FET4	0	-0.00217762	0.309819	-0.200235	-0.390925	-0.0224818	-0.0704998	-0.0956435	5.69e-14	cluster 2 (185)
YFL046W	FMP32	0	0.0855537	0.0950312	-0.192091	-0.370199	0.0666635	-0.10972	-0.186112	7.6e-09	cluster 2 (185)
YLL029W	FRA1	0	-0.271074	0.258485	-0.0912493	-0.46355	-0.0393533	-0.107008	-0.133862	7.55e-50	cluster 2 (185)
YAL028W	FRT2	0	0.408231	0.239109	-0.463802	-0.319596	0.0763096	-0.171663	-0.177891	2.82e-18	cluster 2 (185)
YCL058C	FYV5	0	-0.484375	0.314121	0.418925	0.140638	-0.230015	-0.405592	-0.165896	0.000420011	cluster 2 (185)
YOR178C	GAC1	0	0.664027	-0.0808762	-0.396275	-0.364692	0.31268	-0.0984529	-0.103396	1.23e-64	cluster 2 (185)
YPR184W	GDB1	0	0.142794	1.00464	-0.559806	-0.526651	0.334825	-0.193675	-0.0972962	5.08e-101	cluster 2 (185)
YOR355W	GDS1	0	-0.119529	0.077285	0.123689	-0.401475	-0.218266	-0.0240382	0.00285188	2.39e-30	cluster 2 (185)
YML094W	GIM5	0	0.0835411	-0.00459673	-0.170029	-0.0199887	0.336439	-0.0141816	0.0835673	0.000134795	cluster 2 (185)
YGR256W	GND2	0	0.0267753	0.360897	-0.074376	-0.425133	0.0788858	-0.159846	-0.0396983	6.25e-32	cluster 2 (185)
YMR292W	GOT1	0	-0.271752	-0.177353	0.130422	-0.246016	-0.341659	-0.215549	-0.19381	3.82e-05	cluster 2 (185)
YPL223C	GRE1	0	0.0866602	0.258905	-0.0221834	-0.571343	-0.150849	0.0355268	-0.0698291	8.79e-83	cluster 2 (185)
YLR258W	GSY2	0	0.218946	-0.040322	-0.333394	-0.0496486	0.0315532	0.144211	0.0347765	2.1e-05	cluster 2 (185)
YJL033W	HCA4	0	0.386566	0.293991	-0.227312	-0.149355	0.258048	0.100837	-0.108798	4.63e-10	cluster 2 (185)
YOR227W	HER1	0	0.131047	0.469824	-0.237758	-0.340746	0.197956	-0.096332	-0.0683304	7.13e-79	cluster 2 (185)
YER055C	HIS1	0	-0.539707	0.295467	0.264607	0.198993	-0.488079	0.198602	-0.030853	1.56e-41	cluster 2 (185)
YOR202W	HIS3	0	-0.250949	-0.0238395	0.288228	-0.222574	-0.514074	0.0912556	-0.0520625	4.7e-14	cluster 2 (185)
YCL030C	HIS4	0	-0.0984852	-0.213889	-0.0319169	-0.358756	-0.284819	0.152144	0.0203708	1.27e-30	cluster 2 (185)
YIL020C	HIS6	0	0.0510002	-0.483115	-0.204053	-0.0702121	0.059352	-0.166471	-0.103542	4.74e-05	cluster 2 (185)
YDL125C	HNT1	0	0.125471	0.355139	-0.195244	-0.342636	0.0682977	-0.17395	-0.0779896	2.81e-59	cluster 2 (185)
YDL227C	HO	0	-0.338755	-0.688934	-0.0860531	0.116768	0.0938353	0.172666	0.0870783	2.49e-11	cluster 2 (185)
YNR055C	HOL1	0	-0.249089	-0.410938	0.0615439	0.0222152	-0.377254	0.16426	0.0914889	3.14e-16	cluster 2 (185)
YCR020W-B	HTL1	0	0.00755472	0.453175	0.217234	-0.480079	0.137775	-0.00970631	0.157806	1.96e-20	cluster 2 (185)
YJR036C	HUL4	0	-0.113714	0.209338	-0.110827	-0.391717	0.0506975	-0.270617	-0.153054	5.84e-25	cluster 2 (185)
YGL168W	HUR1	0	-0.388001	-0.441491	0.204272	0.0894454	-0.511963	-0.188426	-0.00615355	1.58e-05	cluster 2 (185)
YJL077C	ICS3	0	-0.895194	0.282016	0.313131	0.274633	-0.328426	0.103709	0.132172	1.08e-12	cluster 2 (185)
YLR355C	ILV5	0	-0.482893	-0.0429883	0.301981	0.41074	-0.161244	-0.0739586	-0.00012819	1.51e-30	cluster 2 (185)
YPL209C	IPL1	0	-0.0494494	-0.0687047	0.10834	0.331286	-0.0349206	-0.0843422	-0.258841	0.000272065	cluster 2 (185)
YER048W-A	ISD11	0	-0.34639	-0.409793	0.365903	0.232048	-0.21373	0.226373	0.0227911	1.18e-18	cluster 2 (185)
YJR050W	ISY1	0	0.321808	0.365515	-0.38539	-0.311026	0.133972	-0.0896262	-0.170288	6.31e-25	cluster 2 (185)
YER051W	JHD1	0	-0.695191	0.465455	0.201065	-0.40425	-0.599425	0.118542	0.0287704	1.43e-204	cluster 2 (185)
YJR097W	JJJ3	0	-0.169699	-0.186976	0.361695	-0.588546	-0.568199	0.41966	0.155292	4.71e-119	cluster 2 (185)
YCL024W	KCC4	0	0.0855527	-0.401948	-0.0135087	0.089589	0.261661	0.183513	0.110125	2.34e-10	cluster 2 (185)
YPL263C	KEL3	0	-0.0246775	-0.0229338	0.18336	0.488566	0.0919571	0.22334	0.0972108	8.54e-14	cluster 2 (185)
YDL108W	KIN28	0	0.207975	0.134948	-0.14574	0.1203	0.354821	0.0490764	0.165246	2.03e-06	cluster 2 (185)
YPL054W	LEE1	0	0.263105	0.0470336	-0.488631	-0.442979	0.047155	-0.215377	-0.134346	2.26e-90	cluster 2 (185)
YCL018W	LEU2	0	-0.325611	-0.0599452	0.138083	-0.0189113	-0.0787244	-0.0645399	-0.0152806	1.12e-05	cluster 2 (185)
YNL104C	LEU4	0	0.068907	-0.541212	-0.0765716	-0.0331161	0.212962	0.218166	-0.0829279	1.46e-08	cluster 2 (185)
YNR008W	LRO1	0	-0.172232	-0.189854	0.220624	0.355274	-0.390033	0.0535781	-0.0283633	2.26e-19	cluster 2 (185)
YHR121W	LSM12	0	-0.0465782	-0.412183	-0.218352	1.10232	0.419493	-0.424733	-0.158413	1.27e-55	cluster 2 (185)
YLR438C-A	LSM3	0	-0.339107	-0.272494	0.2574	0.0122624	-0.214544	-0.0414947	-0.0391027	7.48e-27	cluster 2 (185)
YNL006W	LST8	0	-0.196156	-0.071919	0.446866	0.324255	-0.2983	0.160406	0.0527826	5.85e-42	cluster 2 (185)
YKL093W	MBR1	0	0.234376	0.373264	-0.184422	-0.208821	0.130351	-0.0656016	0.0241483	4.24e-26	cluster 2 (185)
YOL111C	MDY2	0	-0.018959	-0.0127084	0.0339155	-0.35076	-0.158696	-0.282737	-0.148446	1.55e-05	cluster 2 (185)
YOL064C	MET22	0	-0.502851	-0.212169	0.165028	0.0142813	-0.187158	0.199038	0.133294	1.02e-36	cluster 2 (185)
YLR332W	MID2	0	-0.329106	-0.139732	0.36712	-0.135924	-0.226832	-0.260302	-0.195247	2.44e-10	cluster 2 (185)
YHR015W	MIP6	0	-0.223711	-0.227808	0.167491	-0.346277	-0.426934	-0.0195609	-0.141779	6.34e-24	cluster 2 (185)
YMR002W	MIX17	0	-0.120104	-0.261214	0.315482	-0.346893	-0.270069	-0.150632	-0.0946327	1.09e-05	cluster 2 (185)
YIR025W	MND2	0	-0.341943	-0.191773	0.139408	0.105635	0.220818	-0.079921	0.0909452	0.000177005	cluster 2 (185)
YER068W	MOT2	0	-0.137401	-0.219867	0.113639	-0.594932	-0.518922	0.29229	0.0301251	1.71e-28	cluster 2 (185)
YPR118W	MRI1	0	-0.170705	-0.334618	0.0117037	0.12525	-0.132033	0.109917	0.0152475	8.78e-10	cluster 2 (185)
YBR251W	MRPS5	0	0.0715264	0.0300999	0.0234758	-0.170097	-0.301737	0.365824	0.190108	4.83e-12	cluster 2 (185)
YOR066W	MSA1	0	-0.371343	-0.251376	0.215884	-0.246977	-0.103904	-0.103499	-0.186207	3.29e-07	cluster 2 (185)
YKR077W	MSA2	0	-0.264369	-0.462743	0.116209	-0.209548	-0.141054	-0.233819	-0.233523	8.03e-09	cluster 2 (185)
YGR014W	MSB2	0	-0.0486455	-0.323085	0.145205	-0.233993	0.00679478	-0.0571956	-0.266704	1.73e-09	cluster 2 (185)
YKL062W	MSN4	0	-0.0647948	-0.39929	-0.179243	-0.10499	-0.20486	-0.0263011	0.00500858	8.71e-10	cluster 2 (185)
YNL137C	NAM9	0	-0.427807	-0.511426	0.0725043	0.161959	-0.452767	0.118753	-0.316027	1.74e-08	cluster 2 (185)
YML118W	NGL3	0	-0.306341	-0.205683	0.0886866	-0.00895608	-0.342273	0.154628	0.0733142	4.19e-20	cluster 2 (185)
YHR170W	NMD3	0	-0.175488	-0.193564	-0.118146	-0.394928	-0.205411	-0.198778	-0.163586	2.25e-08	cluster 2 (185)
YLR363C	NMD4	0	-0.368734	-0.359283	0.203659	0.21287	-0.0615404	0.110289	0.0683666	8.75e-24	cluster 2 (185)
YNR009W	NRM1	0	-0.109879	-0.000955278	0.211234	-0.0533583	-0.333239	-0.170961	-0.186166	0.000409469	cluster 2 (185)
YJL208C	NUC1	0	-0.279233	-0.671182	0.164144	0.0986809	-0.534693	0.261223	-0.0776225	4.94e-10	cluster 2 (185)
YNL099C	OCA1	0	-0.300714	-0.224095	0.342167	-0.039591	-0.411945	0.0118832	-0.174622	8.32e-05	cluster 2 (185)
YOR222W	ODC2	0	-0.140667	-0.227676	0.21238	-0.140085	-0.34966	0.251084	0.0629961	6.01e-15	cluster 2 (185)
YGL055W	OLE1	0	0.146414	-0.335047	-0.0325508	-0.449297	-0.136661	0.141204	0.00707206	5.94e-54	cluster 2 (185)
YDR071C	PAA1	0	-0.132076	-0.369155	0.142278	-0.101392	-0.0736741	-0.101498	-0.0516346	2.99e-06	cluster 2 (185)
YPL272C	PBI1	0	0.00393768	-0.485795	0.0340228	-0.0300408	-0.347265	-0.0395272	0.00218566	7.63e-42	cluster 2 (185)
YDL053C	PBP4	0	-0.285688	-0.247545	-0.0908528	-0.220294	-0.171202	-0.409741	-0.227147	8.07e-05	cluster 2 (185)
YBR295W	PCA1	0	-0.0427441	-0.542102	-0.344349	0.0589011	0.16282	-0.0487746	-0.0529004	1.54e-33	cluster 2 (185)
YGL134W	PCL10	0	0.0905096	-0.327737	-0.119921	-0.0991183	-0.000504254	0.00130214	0.0337789	1.34e-10	cluster 2 (185)
YPL058C	PDR12	0	-0.0454483	-0.383574	0.297551	0.0374502	0.000800607	0.151915	0.0626326	2.72e-12	cluster 2 (185)
YNL317W	PFS2	0	-0.338838	-0.177504	0.247448	-0.0405011	-0.302247	0.0937849	-0.0507297	0.000129205	cluster 2 (185)
YJL160C	PIR5	0	-0.0246329	-0.255795	-0.456763	-0.00806893	-0.2128	0.13156	-0.106317	2.27e-21	cluster 2 (185)
YDR501W	PLM2	0	-0.432909	-0.340174	0.172132	-0.0164037	-0.381636	-0.0510764	-0.129757	1.14e-57	cluster 2 (185)
YKL128C	PMU1	0	-0.381619	-0.330349	0.0458712	0.0774812	-0.231497	0.108223	0.0138137	4.5e-10	cluster 2 (185)
YOL141W	PPM2	0	-0.302708	-0.492705	0.0889124	0.198375	-0.454164	0.0168657	-0.0593797	9.82e-13	cluster 2 (185)
YOR323C	PRO2	0	-0.104016	-0.128613	0.0674483	-0.0177163	-0.32474	-0.0131261	-0.130505	2.86e-13	cluster 2 (185)
YKR013W	PRY2	0	-0.244313	-0.338708	0.161895	-0.0104568	-0.164039	-0.122853	-0.175639	1.51e-11	cluster 2 (185)
YDL055C	PSA1	0	0.00724305	-0.35111	-0.175894	0.0562169	-0.122923	0.073792	0.0605537	2.51e-06	cluster 2 (185)
YER089C	PTC2	0	-0.126455	-0.158234	0.170855	-0.164656	-0.51192	0.0781923	-0.0234082	2.26e-25	cluster 2 (185)
YDR496C	PUF6	0	-0.325549	-0.527856	0.083028	-0.0849007	-0.370286	0.125366	-0.020716	9.02e-68	cluster 2 (185)
YJL166W	QCR8	0	-0.346921	-0.430569	0.339101	0.192253	-0.167364	0.0157783	0.145809	7.01e-14	cluster 2 (185)
YJR033C	RAV1	0	-0.155828	-0.357226	0.303087	0.228702	-0.226624	0.0964693	0.0191553	5.71e-31	cluster 2 (185)
YEL072W	RMD6	0	-0.337451	-0.00407538	-0.247022	-0.0416077	-0.0163075	0.134547	0.0984805	9.12e-05	cluster 2 (185)
YOR224C	RPB8	0	-0.423208	-0.31471	0.316544	0.027005	-0.304764	-0.110121	-0.205309	2.36e-16	cluster 2 (185)
YHR088W	RPF1	0	-0.333894	-0.981039	0.371419	0.284855	-0.545404	0.0907556	-0.202407	5.02e-42	cluster 2 (185)
YKL180W	RPL17A	0	-0.326803	-0.112197	0.380438	-0.0924789	-0.273217	-0.254986	-0.244087	6.74e-22	cluster 2 (185)
YLR406C	RPL31B	0	-0.58412	-0.308902	0.462171	-0.19158	-0.315751	-0.50803	-0.298462	8.19e-10	cluster 2 (185)
YGR214W	RPS0A	0	-0.325285	-0.180154	0.286478	0.0134609	-0.0233656	-0.0479528	-0.0868983	3.48e-15	cluster 2 (185)
YDR450W	RPS18B	0	-0.585792	0.0780543	-0.0697841	-0.186148	-0.032623	-0.0254889	-0.0192543	3.42e-17	cluster 2 (185)
YML063W	RPS1B	0	-0.068315	-0.385186	0.150958	0.354915	-0.0473391	0.0759933	-0.065672	2.82e-05	cluster 2 (185)
YHR038W	RRF1	0	-0.0701589	-0.238543	-0.159289	-0.211194	-0.337512	-0.229576	-0.267691	1.85e-07	cluster 2 (185)
YCR052W	RSC6	0	-0.167291	-0.238024	-0.0180586	-0.20853	-0.351957	-0.0776133	-0.163114	1.99e-12	cluster 2 (185)
YJR101W	RSM26	0	-0.473786	-0.0767059	0.413194	-0.301512	-0.561123	0.0638177	0.00985509	3.15e-23	cluster 2 (185)
YHR087W	RTC3	0	-0.329936	-0.97452	0.519718	0.39789	-0.447028	0.170894	-0.0614663	1.74e-119	cluster 2 (185)
YDR233C	RTN1	0	-0.226627	-0.726922	0.171058	0.205338	-0.364123	0.0708909	-0.132889	6.95e-28	cluster 2 (185)
YKL212W	SAC1	0	-0.1525	-0.366684	0.0576516	0.0484311	-0.132	0.0371934	-0.0111961	1.43e-15	cluster 2 (185)
YPL274W	SAM3	0	-0.194943	-0.0919503	0.221958	-0.0714282	-0.485993	0.0938645	0.0214038	3.68e-26	cluster 2 (185)
YPL273W	SAM4	0	-0.253535	-0.428201	0.129939	-0.0605644	-0.3039	0.295113	0.077354	1.09e-30	cluster 2 (185)
YHR205W	SCH9	0	-0.313936	-0.294854	0.221127	0.0589416	-0.400317	0.00465813	-0.125764	1.22e-98	cluster 2 (185)
YDR379C-A	SDH6	0	-0.33411	-0.517946	-0.0575075	-0.269656	-0.404138	0.0753547	0.170142	4.7e-05	cluster 2 (185)
YGL056C	SDS23	0	0.0744764	-0.123839	0.0423015	-0.28181	-0.389865	-0.132979	-0.22809	6.11e-21	cluster 2 (185)
YGL224C	SDT1	0	-0.305099	-0.544059	0.231243	-0.293261	-0.30349	0.234652	0.0583311	4.61e-27	cluster 2 (185)
YAR008W	SEN34	0	-0.0360862	-0.359604	0.113782	0.320176	-0.0208141	0.182808	-0.010661	1.75e-09	cluster 2 (185)
YJL168C	SET2	0	0.010718	-0.236753	0.0371798	-0.450986	-0.316748	-0.18729	-0.199066	1.08e-24	cluster 2 (185)
YOR315W	SFG1	0	-0.495335	-0.571698	-0.14679	-0.00162546	-0.184162	0.0038783	-0.0177431	8.26e-20	cluster 2 (185)
YIL099W	SGA1	0	-0.152852	-0.51162	0.129933	0.396591	-0.0495993	0.09493	0.0416366	1.01e-144	cluster 2 (185)
YCL010C	SGF29	0	-0.262281	-0.122568	0.0297157	-0.397567	-0.39531	-0.0860203	-0.103017	0.000150246	cluster 2 (185)
YKR043C	SHB17	0	-0.349311	-0.383414	0.0792467	0.0429978	-0.419046	-0.197198	-0.212682	1.3e-37	cluster 2 (185)
YML058W	SML1	0	-0.171259	-0.414766	-0.0529959	0.0764619	-0.0661958	0.0331036	-0.00686181	8.82e-05	cluster 2 (185)
YOL052C	SPE2	0	-0.152216	-0.278768	0.019753	-0.108621	-0.390624	-0.222722	-0.130898	8.84e-08	cluster 2 (185)
YHR041C	SRB2	0	0.0989478	-0.377731	-0.0470527	0.189111	0.0307643	0.122901	-0.0145935	0.000180053	cluster 2 (185)
YOR247W	SRL1	0	-0.200834	-0.23988	-0.119914	-0.422428	-0.225838	-0.201433	-0.288639	2.24e-06	cluster 2 (185)
YHR066W	SSF1	0	-0.251431	0.0649304	0.421008	-0.590104	-0.510146	0.206727	0.116318	7.11e-25	cluster 2 (185)
YPL092W	SSU1	0	0.0236951	-0.129726	0.141102	-0.417038	-0.374791	0.310484	0.150613	8.48e-34	cluster 2 (185)
YGL169W	SUA5	0	-0.238795	-0.340451	0.162969	0.134514	-0.310342	-0.0470747	-0.0329164	2.48e-14	cluster 2 (185)
YBR111W-A	SUS1	0	-0.162032	-0.473281	0.310267	0.0701389	-0.515312	0.0667118	-0.0877525	3.98e-45	cluster 2 (185)
YPL163C	SVS1	0	-0.135982	-0.324755	-0.097258	-0.199878	-0.0418934	-0.0366951	-0.188206	1.57e-06	cluster 2 (185)
YPR048W	TAH18	0	-0.247158	-0.198152	0.151338	0.133461	-0.329928	0.122222	-0.00489405	3.04e-15	cluster 2 (185)
YEL048C	TCA17	0	-0.138835	-0.0152883	0.271726	-0.314578	-0.360273	-0.0686832	-0.0347196	0.000452601	cluster 2 (185)
YER071C	TDA2	0	-0.851744	-0.189932	0.243859	-0.259388	-0.665115	0.101793	-0.083432	2.7e-43	cluster 2 (185)
YER063W	THO1	0	-0.0360384	-0.470649	0.146569	0.000926775	-0.298281	-0.0302802	-0.0453869	0.000290265	cluster 2 (185)
YCR053W	THR4	0	-0.176031	-0.189768	0.0895251	-0.12912	-0.345622	-0.0876669	-0.0961958	8.77e-07	cluster 2 (185)
YPR074C	TKL1	0	-0.240232	-0.412409	0.0241662	-0.014416	-0.212252	-0.057834	-0.141398	1.36e-19	cluster 2 (185)
YKL166C	TPK3	0	-0.111415	-0.327437	0.136375	0.259617	-0.181215	0.169463	-0.0170555	2.42e-07	cluster 2 (185)
YKL211C	TRP3	0	-0.349822	-0.257269	0.201967	-0.278835	-0.441286	0.0995743	-0.0618673	2.65e-29	cluster 2 (185)
YGL026C	TRP5	0	-0.156761	-0.172813	0.15582	-0.245901	-0.5056	0.0692589	-0.0223766	6.32e-35	cluster 2 (185)
YDR353W	TRR1	0	-0.397728	-0.35516	0.154874	-0.291497	-0.495029	0.247505	0.010785	3.47e-42	cluster 2 (185)
YKR079C	TRZ1	0	-0.133835	-0.37782	0.165538	0.225187	-0.0932292	0.235019	0.101159	0.00022338	cluster 2 (185)
YER144C	UBP5	0	-0.259566	-0.193564	0.0792425	-0.0949686	-0.369622	0.0123751	-0.104665	1.01e-29	cluster 2 (185)
YGR065C	VHT1	0	-0.271695	-0.393029	0.274093	-0.158765	-0.278557	0.230439	0.118084	6.1e-41	cluster 2 (185)
YGL225W	VRG4	0	-0.411289	-0.436742	0.106752	0.0213432	-0.196071	-0.0019291	-0.0582165	3.83e-25	cluster 2 (185)
YER072W	VTC1	0	-0.660982	-0.218115	0.290323	-0.265545	-0.718404	0.0529736	-0.13769	3.08e-88	cluster 2 (185)
YMR197C	VTI1	0	-0.24469	-0.375276	0.108055	-0.293355	0.0604463	-0.133663	-0.127627	1.12e-08	cluster 2 (185)
YMR106C	YKU80	0	-0.11967	-0.119184	0.18849	-0.21344	-0.468326	0.138187	-0.0758397	9.08e-27	cluster 2 (185)
YPR058W	YMC1	0	-0.143897	-0.153355	0.0725599	-0.0444037	-0.357599	0.230146	0.0750768	1.35e-08	cluster 2 (185)
YBR111C	YSA1	0	-0.146374	-0.320779	0.363499	0.101751	-0.396029	-0.0794334	-0.0605861	4.74e-12	cluster 2 (185)
YHR016C	YSC84	0	-0.197472	-0.316349	0.162809	-0.0493486	-0.483977	0.14583	-0.0788679	1.06e-14	cluster 2 (185)
YKR053C	YSR3	0	-0.0996149	-0.377488	0.0776139	-0.0164068	-0.153575	-0.163043	-0.124821	5.65e-07	cluster 2 (185)
YKL192C	ACP1	0	-0.0834294	0.127489	-0.00213946	-0.239418	-0.0303394	-0.371741	-0.151438	3.41e-05	cluster 3 (181)
YAL054C	ACS1	0	0.313659	0.233691	-0.673444	-0.786312	-0.03376	-0.208889	-0.239754	4.28e-110	cluster 3 (181)
YOL053W	AIM39	0	0.118309	0.282697	-0.291206	-0.626857	-0.0479377	-0.0669429	0.0170077	6.25e-41	cluster 3 (181)
YER080W	AIM9	0	-0.39503	0.485616	-0.13656	-0.00195625	0.00702497	0.0416748	-0.00296033	4.82e-79	cluster 3 (181)
YOR374W	ALD4	0	0.00120658	0.0404534	-0.235334	-0.434286	-0.130011	-0.144521	-0.120786	5.01e-16	cluster 3 (181)
YBR211C	AME1	0	0.107818	0.361852	-0.312337	-0.59066	-0.0656111	-0.286188	-0.186667	3.92e-40	cluster 3 (181)
YIL062C	ARC15	0	0.112621	0.200084	-0.0501572	-0.322209	0.0501209	-0.205282	-0.0592831	1.48e-11	cluster 3 (181)
YBR164C	ARL1	0	0.0322447	0.41801	0.0540329	-0.460615	-0.00235523	-0.169314	-0.057692	2.83e-41	cluster 3 (181)
YER101C	AST2	0	-0.590408	0.135234	0.248662	0.177355	-0.270469	0.157664	0.105269	6.2e-05	cluster 3 (181)
YLR211C	ATG38	0	-0.300103	-0.221947	0.55974	0.25533	-0.305225	0.032996	0.0596666	2.12e-19	cluster 3 (181)
YPR026W	ATH1	0	0.286012	0.229301	-0.367035	-0.139095	0.286471	-0.0443223	0.0236094	6.78e-70	cluster 3 (181)
YML116W	ATR1	0	-0.253202	0.0464026	0.245096	0.106409	-0.376623	-0.153064	-0.185579	2.96e-24	cluster 3 (181)
YLL063C	AYT1	0	-0.269199	0.242736	0.331005	-0.322102	-0.269384	0.252907	0.179639	4.96e-15	cluster 3 (181)
YKR099W	BAS1	0	-0.0194303	0.342603	0.491629	0.0397644	-0.347558	0.148776	-0.0595486	2.24e-33	cluster 3 (181)
YIL096C	BMT5	0	-0.126025	0.12572	0.466684	0.383473	-0.0821086	0.099091	-0.0031993	3.63e-18	cluster 3 (181)
YJR078W	BNA2	0	0.3084	-0.00995413	-0.176662	-0.436659	0.0946538	-0.0608261	-0.227807	6.3e-18	cluster 3 (181)
YLR307W	CDA1	0	-0.652868	-0.100532	0.102752	-4.08e-05	-0.160222	-0.0572294	0.112206	7.36e-11	cluster 3 (181)
YDR254W	CHL4	0	0.32614	0.171086	-0.141074	0.0165668	0.107863	0.0202238	0.0367191	3.66e-07	cluster 3 (181)
YJL049W	CHM7	0	0.0879028	0.234551	-0.250662	-0.32429	0.10031	-0.18332	-0.153647	5.47e-17	cluster 3 (181)
YOR028C	CIN5	0	0.256952	0.394644	-0.260074	-0.0925564	0.53465	-0.00130455	-0.0782091	1.89e-13	cluster 3 (181)
YPR001W	CIT3	0	0.250449	0.133816	-0.504235	-0.324694	0.122779	0.0364285	0.0953605	6.68e-55	cluster 3 (181)
YGR247W	CPD1	0	0.303087	0.723802	-0.266494	-0.240676	0.245689	-0.119511	-0.00780765	1.86e-48	cluster 3 (181)
YNR010W	CSE2	0	-0.114449	-0.201299	0.210603	-0.339679	-0.372571	-0.0422805	-0.231338	2.68e-06	cluster 3 (181)
YPL200W	CSM4	0	0.458011	-0.163524	-0.320866	-0.0314008	0.137507	0.0762289	0.131109	3.69e-06	cluster 3 (181)
YOL145C	CTR9	0	0.548444	0.177297	0.158512	0.523797	0.445461	0.471068	0.345884	0.00022338	cluster 3 (181)
YGR088W	CTT1	0	0.0557912	0.65454	-0.241615	-0.881506	-0.138269	-0.24356	-0.0964517	1.71e-118	cluster 3 (181)
YPL177C	CUP9	0	-0.0522194	0.0605453	0.122694	-0.354226	-0.141682	-0.208507	-0.242347	3.3e-16	cluster 3 (181)
YCR017C	CWH43	0	0.273486	0.0387107	-0.0655721	0.349576	0.193423	0.22727	0.224359	3.61e-05	cluster 3 (181)
YDR020C	DAS2	0	-0.04926	0.0683714	0.464419	0.408863	-0.273958	0.16383	0.0535022	0.000754963	cluster 3 (181)
YOR173W	DCS2	0	0.167565	0.697896	-0.51637	-0.36612	0.208116	-0.135922	0.0346251	2.84e-90	cluster 3 (181)
YER143W	DDI1	0	0.343488	-0.0616813	0.0381367	-0.168254	-0.0758801	-0.0793171	-0.132239	6.11e-16	cluster 3 (181)
YNL116W	DMA2	0	-0.341891	0.391854	0.585454	0.511944	-0.409291	0.109708	-0.0377035	2.06e-82	cluster 3 (181)
YLL018C	DPS1	0	-0.333492	-0.102254	0.150657	-0.0873651	-0.19807	-0.00964282	-0.108523	1.02e-09	cluster 3 (181)
YNL258C	DSL1	0	-0.230108	-0.403152	0.122657	0.233441	-0.396955	0.19601	-0.0599516	1.4e-11	cluster 3 (181)
YIR010W	DSN1	0	-0.383803	0.75081	-0.0267704	-0.0990473	-0.122463	-0.0426886	-0.0528282	2.96e-172	cluster 3 (181)
YNL136W	EAF7	0	-0.362642	-0.550369	0.308558	0.309125	-0.460978	0.050802	-0.179206	7.09e-38	cluster 3 (181)
YLR284C	ECI1	0	0.0837259	0.109539	-0.0953027	0.00260681	0.374202	0.0425253	0.0947476	3.59e-12	cluster 3 (181)
YAL059W	ECM1	0	-0.17247	-0.144416	0.433482	0.559744	-0.17562	0.225584	-0.020138	5.32e-17	cluster 3 (181)
YDR125C	ECM18	0	-0.107983	-0.0185012	0.165885	-0.408213	-0.280236	-0.157478	-0.0975166	4.69e-05	cluster 3 (181)
YGR271C-A	EFG1	0	-0.249906	-0.0208445	0.367518	0.55921	-0.0600544	0.190793	0.125974	1.85e-07	cluster 3 (181)
YDR040C	ENA1	0	0.149791	-0.379683	-0.289828	-0.0207502	0.0532768	-0.00165339	-0.0530992	2.13e-05	cluster 3 (181)
YGR060W	ERG25	0	-0.063023	-0.148584	0.040355	-0.365046	-0.365146	0.0429259	-0.0354547	3.2e-34	cluster 3 (181)
YOR393W	ERR1	0	0.0174972	0.52485	-0.197581	-0.497128	-0.0109601	-0.230463	-0.0808893	1.48e-14	cluster 3 (181)
YJL085W	EXO70	0	-0.112976	-0.209286	-0.136184	-0.322256	-0.158045	-0.159035	-0.159658	5.82e-06	cluster 3 (181)
YER060W-A	FCY22	0	-0.589805	0.0733457	0.523728	0.258605	-0.360359	0.0161618	-0.0857761	1.07e-73	cluster 3 (181)
YMR058W	FET3	0	-0.0410975	-0.154316	0.050766	-0.365659	-0.385363	0.263002	0.136822	2.48e-46	cluster 3 (181)
YOR390W	FEX1	0	-0.369092	-0.168387	0.0443591	0.0249003	-0.11	-0.0053355	-0.0339565	0.000421451	cluster 3 (181)
YDR534C	FIT1	0	0.294598	-0.622718	-0.20221	-0.25501	0.217775	-0.0193246	-0.0180684	8.86e-36	cluster 3 (181)
YBR047W	FMP23	0	1.33413	1.0414	-0.65659	-0.0568179	0.372048	-0.25428	-0.231537	7.18e-120	cluster 3 (181)
YJL161W	FMP33	0	-0.0902013	-0.356213	-0.474673	-0.0159341	-0.395426	0.16549	-0.162233	3.91e-39	cluster 3 (181)
YNL135C	FPR1	0	-0.408159	-0.310379	0.573682	0.351567	-0.404277	-0.0588128	0.0261306	1.39e-27	cluster 3 (181)
YLR214W	FRE1	0	0.0968704	1.00367	0.8233	0.709149	-0.0149787	0.51964	0.317642	2.53e-13	cluster 3 (181)
YOR120W	GCY1	0	0.144795	0.574367	-0.531284	-0.302369	0.244785	-0.0949133	0.0293652	9.74e-114	cluster 3 (181)
[truncated: 544 more rows]

## Sheet: 4 s-LSL_GO_cluster_1
Term	Overlap	P-value	Adjusted P-value	Old P-value	Old Adjusted P-value	Z-score	Combined Score	Genes
[truncated: 748 more rows]

[truncated: 19 more sheets: 5 s-LSL_GO_cluster_2, 6 s-LSL_GO_cluster_3, 7 s-LSL_GO_cluster_4, 8 s-LSL_GO_cluster_5, 9 s-LSL_GO_cluster_6, 10 DEGs r-LSL, 11 r-LSL_GO_cluster_1, 12 r-LSL_GO_cluster_2, 13 DEGs steady-state DS, 14 s-s DS GO up, 15 s-s DS wiki_pathways up, 16 s-s DS component up, 17 s-s DS GO dwn, 18 s-s DS wiki_pathways dwn, 19 s-s DS component dwn, 20 rlog table(after correction), 21 Literature gene sets (.gmt), 22 TF gene sets (.gmt), 23 GAGE results]
